# Supplementary material for: Mitochondrial DNA lineages determine tumor progression through T cell reactive oxygen signaling
Source: Proc Natl Acad Sci U S A. 2025 Jan 3;122(1):e2417252121. doi: 10.1073/pnas.2417252121 (PMC11725793; doi:10.1073/pnas.2417252121)
Supplement: Supplementary file 2 — Dataset S01 (XLSX) [file pnas.2417252121.sd01.xlsx]

## Sheet: unique_WT_mito-Inflammation
Gene	HGNC.symbol	MGI.symbol	Major.Pathways	Cat.1	Cat.2	Gene_name	Comparison	FoldChange	log2FoldChange	pvalue	padj	max_count	baseMean	baseMean_max	GroupA_baseMean	GroupB_baseMean
ENSMUSG00000000386	MX1	Mx1	Innate Immune Genes	Classic		Mx1	WT_TE_ACT_vs_WT_TE_RES	-4.4	-2.15	2e-10	2.3e-09	43	12.6	23.8	5.4	23.8
ENSMUSG00000020826	NOS2	Nos2	HIF Genes:	Selected HIF target genes:		Nos2	WT_TE_ACT_vs_WT_TE_RES	100	6.71	7e-10	8.2e-09	51	5.9	17	17	0
ENSMUSG00000021109	HIF1A	Hif1a	HIF Genes:	HIF Family:		Hif1a	WT_TE_ACT_vs_WT_TE_RES	2.9	1.56	2.26e-06	1.47e-05	190	50.5	75.3	75.3	25.8
ENSMUSG00000022812	GSK3B	Gsk3b	mTOR Genes:	mTOR Activator Genes:	GSK3B:	Gsk3b	WT_TE_ACT_vs_WT_TE_RES	-2	-1	0	0	273	110	138	69.3	138
ENSMUSG00000023341	MX1	Mx2	Innate Immune Genes	Classic		Mx2	WT_TE_ACT_vs_WT_TE_RES	-8.8	-3.14	0	3e-10	41	10.4	20.7	2.4	20.7
ENSMUSG00000024177	NME4	Nme4	MIT-METABOLISM	NUCLEOTIDE SYNTHESIS:	Mitochondrial:	Nme4	WT_TE_ACT_vs_WT_TE_RES	-2.4	-1.24	1.16e-07	9.67e-07	214	54.6	87.7	37.1	87.7
ENSMUSG00000024349	STING1	Sting1	Innate Immune Genes	Inflammation		Sting1	WT_TE_ACT_vs_WT_TE_RES	2.1	1.07	0	0	1320	596	797	797	379
ENSMUSG00000024349	STING1	Sting1	mtDNA/dsRNA Innate Immune	Activated by mtDNA/dsRNA		Sting1	WT_TE_ACT_vs_WT_TE_RES	2.1	1.07	0	0	1320	596	797	797	379
ENSMUSG00000024401	TNF	Tnf	PANoptosis	Apoptosis/Pyroptosis	Extrinsic	Tnf	WT_TE_ACT_vs_WT_TE_RES	-2.1	-1.09	1.19e-05	6.67e-05	204	92.7	115	54.1	115
ENSMUSG00000024401	TNF	Tnf	ISR	Target-Gene		Tnf	WT_TE_ACT_vs_WT_TE_RES	-2.1	-1.09	1.19e-05	6.67e-05	204	92.7	115	54.1	115
ENSMUSG00000024401	TNF	Tnf	Innate Immune Genes	Inflammation		Tnf	WT_TE_ACT_vs_WT_TE_RES	-2.1	-1.09	1.19e-05	6.67e-05	204	92.7	115	54.1	115
ENSMUSG00000024664	FADS3	Fads3	PEROXISOME:			Fads3	WT_TE_ACT_vs_WT_TE_RES	-12	-3.56	9.65e-07	6.79e-06	65	6.6	17.4	1.4	17.4
ENSMUSG00000024664	FADS3	Fads3	MIT-METABOLISM	FATTY ACID SYNTHESIS:		Fads3	WT_TE_ACT_vs_WT_TE_RES	-12	-3.56	9.65e-07	6.79e-06	65	6.6	17.4	1.4	17.4
ENSMUSG00000024892	PC	Pcx	MIT-METABOLISM	GLUCONEOGENESIS		Pcx	WT_TE_ACT_vs_WT_TE_RES	2.4	1.24	0.000366	0.00143	33	12.6	16	16	6.8
ENSMUSG00000026009	ICOS	Icos	Adaptive Immune Response	Surface marker/receptor signaling		Icos	WT_TE_ACT_vs_WT_TE_RES	3.1	1.62	9.5e-09	9.72e-08	172	51.9	68.7	68.7	22.6
ENSMUSG00000027381	BCL2L11	Bcl2l11	PANoptosis	PANoptosis Regulators	Death-Factor	Bcl2l11	WT_TE_ACT_vs_WT_TE_RES	2.3	1.18	7.62e-06	4.47e-05	356	165	220	220	97
ENSMUSG00000027381	BCL2L11	Bcl2l11	ISR	Target-Gene		Bcl2l11	WT_TE_ACT_vs_WT_TE_RES	2.3	1.18	7.62e-06	4.47e-05	356	165	220	220	97
ENSMUSG00000027398	IL1B	Il1b	Innate Immune Genes	Inflammation		Il1b	WT_TE_ACT_vs_WT_TE_RES	-29	-4.84	0	0	88	12.2	31.7	1.1	31.7
ENSMUSG00000027398	IL1B	Il1b	mtDNA/dsRNA Innate Immune	Activated by mtDNA		Il1b	WT_TE_ACT_vs_WT_TE_RES	-29	-4.84	0	0	88	12.2	31.7	1.1	31.7
ENSMUSG00000027398	IL1B	Il1b	Adaptive Immune Response	Interleukins		Il1b	WT_TE_ACT_vs_WT_TE_RES	-29	-4.84	0	0	88	12.2	31.7	1.1	31.7
ENSMUSG00000027398	IL1B	Il1b	PANoptosis	Necroptosis	NLRP3-I	Il1b	WT_TE_ACT_vs_WT_TE_RES	-29	-4.84	0	0	88	12.2	31.7	1.1	31.7
ENSMUSG00000032841	PRR5L	Prr5l	mTOR Genes:	mTOR Structural Genes:	mTORC2:	Prr5l	WT_TE_ACT_vs_WT_TE_RES	-2.8	-1.47	0.00354	0.0106	33	8	13.1	4.7	13.1
ENSMUSG00000034855	CXCL10	Cxcl10	Innate Immune Genes	Classic		Cxcl10	WT_TE_ACT_vs_WT_TE_RES	-2.8	-1.5	0	0	353	110	171	60.6	171
ENSMUSG00000034855	CXCL10	Cxcl10	Adaptive Immune Response	Cytokines		Cxcl10	WT_TE_ACT_vs_WT_TE_RES	-2.8	-1.5	0	0	353	110	171	60.6	171
ENSMUSG00000052336	CX3CR1	Cx3cr1	Adaptive Immune Response	Surface marker/receptor signaling		Cx3cr1	WT_TE_ACT_vs_WT_TE_RES	-25	-4.67	2e-09	2.26e-08	30	6	14	0.5	14
ENSMUSG00000052776	OAS1	Oas1a	Innate Immune Genes	Classic		Oas1a	WT_TE_ACT_vs_WT_TE_RES	-4.3	-2.12	1.63e-06	1.09e-05	44	9.4	19.8	4.6	19.8
ENSMUSG00000052776	OAS1	Oas1a	mtDNA/dsRNA Innate Immune	Activated by mtdsRNA		Oas1a	WT_TE_ACT_vs_WT_TE_RES	-4.3	-2.12	1.63e-06	1.09e-05	44	9.4	19.8	4.6	19.8
ENSMUSG00000053044	CD8B	Cd8b1	Adaptive Immune Response	Surface marker/receptor signaling		Cd8b1	WT_TE_ACT_vs_WT_TE_RES	3.5	1.8	2.95e-06	1.89e-05	857	302	517	517	149
ENSMUSG00000064341	MT-ND1	mt-Nd1	mtDNA Complexs			mt-Nd1	WT_TE_ACT_vs_WT_TE_RES	-2.7	-1.44	8.19e-05	0.000378	60	21.9	32	11.9	32
ENSMUSG00000074211	SDHAF1	Sdhaf1	Complex II		Assembly Factors	Sdhaf1	WT_TE_ACT_vs_WT_TE_RES	-2.2	-1.11	0	0	332	156	223	103	223
ENSMUSG00000074218	COX7A1	Cox7a1	Complex IV	MT-CO3-Module	Structural Subunits	Cox7a1	WT_TE_ACT_vs_WT_TE_RES	5.1	2.34	2e-10	2.7e-09	42	11.2	21.6	21.6	4.4
ENSMUSG00000096188	CMTM4	Cmtm4	Innate Immune Genes	Non-canonical		Cmtm4	WT_TE_ACT_vs_WT_TE_RES	2.3	1.22	0.000175	0.000741	42	17.5	21.4	21.4	9.2

## Sheet: unique_NZB_mito-Inflammation
Gene	HGNC.symbol	MGI.symbol	Major.Pathways	Cat.1	Cat.2	Gene_name	Comparison	FoldChange	log2FoldChange	pvalue	padj	max_count	baseMean	baseMean_max	GroupA_baseMean	GroupB_baseMean
ENSMUSG00000000088	COX5A	Cox5a	Complex IV	MT-CO2-Module	Structural Subunits	Cox5a	NZB_TE_ACT_vs_NZB_TE_RES	2.4	1.25	0	0	2160	1320	1850	1850	779
ENSMUSG00000000171	SDHD	Sdhd	MITOCHONDRIAL METABOLISM	TCA Cycle:		Sdhd	NZB_TE_ACT_vs_NZB_TE_RES	2	1.02	0	0	919	553	720	720	356
ENSMUSG00000000171	SDHD	Sdhd	Complex II		Structural Subunits	Sdhd	NZB_TE_ACT_vs_NZB_TE_RES	2	1.02	0	0	919	553	720	720	356
ENSMUSG00000000399	NDUFA9	Ndufa9	Complex I	Q/ND1-Module	Structural Subunits	Ndufa9	NZB_TE_ACT_vs_NZB_TE_RES	2.1	1.06	0	0	585	347	447	447	219
ENSMUSG00000000563	ATP5PB	Atp5pb	Complex V	Peripheral Arm Subunits	Structural Subunits	Atp5pb	NZB_TE_ACT_vs_NZB_TE_RES	2	1.03	0	0	2080	1290	1750	1750	856
ENSMUSG00000000628	HK2	Hk2	mtDNA/dsRNA Release	mtPTP co-factor/activator		Hk2	NZB_TE_ACT_vs_NZB_TE_RES	2	1.03	0.00444	0.013	36	23.4	30.2	30.2	14.1
ENSMUSG00000002379	NDUFA11	Ndufa11	Complex I	N-Module	Structural Subunits	Ndufa11	NZB_TE_ACT_vs_NZB_TE_RES	2.3	1.22	0	0	1320	690	974	974	419
ENSMUSG00000002416	NDUFB2	Ndufb2	Complex I	ND5-Module	Structural Subunits	Ndufb2	NZB_TE_ACT_vs_NZB_TE_RES	2.1	1.06	0	0	515	315	414	414	198
ENSMUSG00000002983	RELB	Relb	mtDNA/dsRNA Innate Immune	Activated by mtDNA/dsRNA		Relb	NZB_TE_ACT_vs_NZB_TE_RES	-2	-1.03	4.86e-07	3.6e-06	353	188	293	143	293
ENSMUSG00000003438	TIMM50	Timm50	Cytosolic Protein Import:	Translocase Inner Membrane (TIMM):		Timm50	NZB_TE_ACT_vs_NZB_TE_RES	2.1	1.08	9.3e-09	9.42e-08	401	212	300	300	140
ENSMUSG00000004610	ETFB	Etfb	MITOCHONDRIAL METABOLISM	Fatty Acid Oxidation:		Etfb	NZB_TE_ACT_vs_NZB_TE_RES	2.4	1.27	2.4e-08	2.26e-07	573	340	455	455	187
ENSMUSG00000005069	PEX5	Pex5	PEROXISOME:			Pex5	NZB_TE_ACT_vs_NZB_TE_RES	-2.1	-1.09	4.12e-06	2.52e-05	76	46.2	67.7	31.7	67.7
ENSMUSG00000010663	FADS1	Fads1	MIT-METABOLISM	FATTY ACID SYNTHESIS:		Fads1	NZB_TE_ACT_vs_NZB_TE_RES	2.4	1.26	1.22e-07	1.01e-06	137	75.2	102	102	42.6
ENSMUSG00000014313	COX6C	Cox6c	Complex IV	MT-CO2-Module	Structural Subunits	Cox6c	NZB_TE_ACT_vs_NZB_TE_RES	2.1	1.04	0	0	2270	1370	1730	1730	844
ENSMUSG00000015839	NFE2L2	Nfe2l2	ISR	Sensor/Initiator		Nfe2l2	NZB_TE_ACT_vs_NZB_TE_RES	-2.6	-1.36	0	5e-10	348	198	305	118	305
ENSMUSG00000017697	ADA	Ada	Adaptive Immune Response	Surface marker/receptor signaling		Ada	NZB_TE_ACT_vs_NZB_TE_RES	2.3	1.21	1.6e-08	1.56e-07	110	65.1	89	89	39
ENSMUSG00000018770	ATP5MC3	Atp5g3	Complex V	C8-Ring	Structural Subunits	Atp5g3	NZB_TE_ACT_vs_NZB_TE_RES	2.5	1.3	0	0	4860	2850	4110	4110	1670
ENSMUSG00000018882	MRPL45	Mrpl45	MT-Ribosome			Mrpl45	NZB_TE_ACT_vs_NZB_TE_RES	2.2	1.12	0	0	227	131	175	175	81.5
ENSMUSG00000020022	NDUFA12	Ndufa12	Complex I	N-Module	Structural Subunits	Ndufa12	NZB_TE_ACT_vs_NZB_TE_RES	2.6	1.39	0	0	618	332	472	472	180
ENSMUSG00000020163	UQCR11	Uqcr11	Complex III		Structural Subunits	Uqcr11	NZB_TE_ACT_vs_NZB_TE_RES	2.4	1.26	0	0	942	563	742	742	311
ENSMUSG00000020395	ITK	Itk	Adaptive Immune Response	Surface marker/receptor signaling		Itk	NZB_TE_ACT_vs_NZB_TE_RES	-2.2	-1.11	1.09e-06	7.53e-06	1510	649	1080	498	1080
ENSMUSG00000020718	POLG2	Polg2	MIT-Biogenesis	mtDNA replication:		Polg2	NZB_TE_ACT_vs_NZB_TE_RES	-2.7	-1.43	2e-06	1.3e-05	113	52.2	85.5	30.9	85.5
ENSMUSG00000021606	NDUFS6	Ndufs6	Complex I	N-Module	Structural Subunits	Ndufs6	NZB_TE_ACT_vs_NZB_TE_RES	2.3	1.17	0	0	1370	813	1100	1100	486
ENSMUSG00000022354	NDUFB9	Ndufb9	Complex I	ND5-Module	Structural Subunits	Ndufb9	NZB_TE_ACT_vs_NZB_TE_RES	2.5	1.3	0	0	1620	927	1290	1290	523
ENSMUSG00000022706	MRPL40	Mrpl40	MT-Ribosome			Mrpl40	NZB_TE_ACT_vs_NZB_TE_RES	2.2	1.11	0	0	587	374	518	518	238
ENSMUSG00000022890	ATP5PF	Atp5j	Complex V	Peripheral Arm Subunits	Structural Subunits	Atp5j	NZB_TE_ACT_vs_NZB_TE_RES	2.1	1.09	0	0	1330	821	1050	1050	498
ENSMUSG00000024038	NDUFV3	Ndufv3	Complex I	N-Module	Structural Subunits	Ndufv3	NZB_TE_ACT_vs_NZB_TE_RES	2.2	1.11	0	0	1750	1040	1380	1380	645
ENSMUSG00000024099	NDUFV2	Ndufv2	Complex I	N-Module	Structural Subunits	Ndufv2	NZB_TE_ACT_vs_NZB_TE_RES	2.1	1.05	0	0	877	583	758	758	366
ENSMUSG00000024181	MRPL28	Mrpl28	MT-Ribosome			Mrpl28	NZB_TE_ACT_vs_NZB_TE_RES	2.4	1.29	0	0	355	196	271	271	111
ENSMUSG00000024208	UQCC2	Uqcc2	Complex III		Assembly Factors	Uqcc2	NZB_TE_ACT_vs_NZB_TE_RES	2.7	1.41	0	0	704	387	565	565	212
ENSMUSG00000024610	CD74	Cd74	Adaptive Immune Response	Antigen presentation		Cd74	NZB_TE_ACT_vs_NZB_TE_RES	-2.3	-1.22	0.0132	0.0331	15400	6500	9600	4120	9600
ENSMUSG00000024683	MRPL16	Mrpl16	MT-Ribosome			Mrpl16	NZB_TE_ACT_vs_NZB_TE_RES	2	1.01	1.8e-09	2.02e-08	239	152	193	193	95.9
ENSMUSG00000025204	NDUFB8	Ndufb8	Complex I	ND5-Module	Structural Subunits	Ndufb8	NZB_TE_ACT_vs_NZB_TE_RES	3	1.57	0	0	566	318	493	493	165
ENSMUSG00000025234	ARIH1	Arih1	Mitophagy:			Arih1	NZB_TE_ACT_vs_NZB_TE_RES	-2.1	-1.1	0.00571	0.0161	139	40.5	72.5	34	72.5
ENSMUSG00000025403	SHMT2	Shmt2	MITOCHONDRIAL METABOLISM	Folate Single Carbon Metabolism:		Shmt2	NZB_TE_ACT_vs_NZB_TE_RES	2.2	1.12	0	3e-10	678	398	537	537	246
ENSMUSG00000026526	FH	Fh1	MITOCHONDRIAL METABOLISM	TCA Cycle:		Fh1	NZB_TE_ACT_vs_NZB_TE_RES	2.7	1.44	0	0	527	280	391	391	144
ENSMUSG00000026784	PDSS1	Pdss1	MITOCHONDRIAL METABOLISM	CoQ Synthesis:		Pdss1	NZB_TE_ACT_vs_NZB_TE_RES	2.4	1.26	0.000261	0.00107	57	26.7	36.6	36.6	15.4
ENSMUSG00000026864	HSPA5	Hspa5	UPRMT/ER	Target-Gene		Hspa5	NZB_TE_ACT_vs_NZB_TE_RES	-2.5	-1.34	4.8e-09	5.05e-08	2510	1200	1860	734	1860
ENSMUSG00000026895	NDUFA8	Ndufa8	Complex I	Q/ND1-Module	Structural Subunits	Ndufa8	NZB_TE_ACT_vs_NZB_TE_RES	2.5	1.32	0	0	901	497	723	723	290
ENSMUSG00000027104	ATF2	Atf2	ISR	Target-Gene		Atf2	NZB_TE_ACT_vs_NZB_TE_RES	-2.8	-1.5	1.38e-07	1.13e-06	104	49.7	85.7	31.2	85.7
ENSMUSG00000027104	ATF2	Atf2	UPRMT/ER	Sensor/Initiator		Atf2	NZB_TE_ACT_vs_NZB_TE_RES	-2.8	-1.5	1.38e-07	1.13e-06	104	49.7	85.7	31.2	85.7
ENSMUSG00000027994	MCUB	Mcub	MITOCHONDRIAL METABOLISM	Additional Carriers:		Mcub	NZB_TE_ACT_vs_NZB_TE_RES	2.1	1.09	3.72e-05	0.000184	69	47	63.3	63.3	29.2
ENSMUSG00000028076	CD1D	Cd1d1	Adaptive Immune Response	Surface marker/receptor signaling		Cd1d1	NZB_TE_ACT_vs_NZB_TE_RES	-2	-1.02	2.1e-05	0.00011	115	70.5	90	45.1	90
ENSMUSG00000029247	PAICS	Paics	MIT-METABOLISM	NUCLEOTIDE SYNTHESIS:	Nuclear:	Paics	NZB_TE_ACT_vs_NZB_TE_RES	2.1	1.06	0	0	697	453	566	566	276
ENSMUSG00000029366	DCK	Dck	MIT-METABOLISM	NUCLEOTIDE SYNTHESIS:	Nuclear:	Dck	NZB_TE_ACT_vs_NZB_TE_RES	2.3	1.22	0	0	444	266	380	380	163
ENSMUSG00000029632	NDUFA4	Ndufa4	Complex IV	MT-CO3-Module	Structural Subunits	Ndufa4	NZB_TE_ACT_vs_NZB_TE_RES	2.7	1.43	1e-10	1e-09	227	146	181	181	69.3
ENSMUSG00000030086	CHCHD6	Chchd6	Mitochondrial Contact Sites:			Chchd6	NZB_TE_ACT_vs_NZB_TE_RES	2.8	1.48	8.57e-07	6.02e-06	59	27.9	40.3	40.3	14.7
ENSMUSG00000030611	MRPS11	Mrps11	MT-Ribosome			Mrps11	NZB_TE_ACT_vs_NZB_TE_RES	2.1	1.09	2e-10	2.1e-09	319	190	263	263	122
ENSMUSG00000030647	NDUFC2	Ndufc2	Complex I	ND2-Model	Structural Subunits	Ndufc2	NZB_TE_ACT_vs_NZB_TE_RES	2.3	1.2	0	0	1250	710	968	968	422
ENSMUSG00000030793	PYCARD	Pycard	PANoptosis	Necroptosis	NLRP3-I	Pycard	NZB_TE_ACT_vs_NZB_TE_RES	2.3	1.22	0	0	1160	605	865	865	374
ENSMUSG00000030793	PYCARD	Pycard	mtDNA/dsRNA Innate Immune	Activated by mtDNA		Pycard	NZB_TE_ACT_vs_NZB_TE_RES	2.3	1.22	0	0	1160	605	865	865	374
ENSMUSG00000030793	PYCARD	Pycard	Innate Immune Genes	Inflammation		Pycard	NZB_TE_ACT_vs_NZB_TE_RES	2.3	1.22	0	0	1160	605	865	865	374
ENSMUSG00000030869	NDUFAB1	Ndufab1	Complex I	ND5-Module	Structural Subunits	Ndufab1	NZB_TE_ACT_vs_NZB_TE_RES	2.5	1.31	0	0	738	466	657	657	263
ENSMUSG00000032000	BIRC3	Birc3	ISR	Target-Gene		Birc3	NZB_TE_ACT_vs_NZB_TE_RES	-2.2	-1.11	0	5e-10	483	235	363	168	363
ENSMUSG00000032330	COX7A2	Cox7a2	Complex IV	MT-CO3-Module	Structural Subunits	Cox7a2	NZB_TE_ACT_vs_NZB_TE_RES	3	1.59	0.000998	0.00354	763	364	488	488	162
ENSMUSG00000032459	MRPS22	Mrps22	MT-Ribosome			Mrps22	NZB_TE_ACT_vs_NZB_TE_RES	3.1	1.65	0	0	262	136	210	210	67
ENSMUSG00000033938	NDUFB7	Ndufb7	Complex I	ND5-Module	Structural Subunits	Ndufb7	NZB_TE_ACT_vs_NZB_TE_RES	2.2	1.14	0	0	2190	1250	1740	1740	787
ENSMUSG00000034880	MRPL34	Mrpl34	MT-Ribosome			Mrpl34	NZB_TE_ACT_vs_NZB_TE_RES	2	1.02	0	0	568	372	460	460	228
ENSMUSG00000037152	NDUFC1	Ndufc1	Complex I	ND2-Model	Structural Subunits	Ndufc1	NZB_TE_ACT_vs_NZB_TE_RES	3	1.6	0	0	720	363	496	496	165
ENSMUSG00000037860	AIM2	Aim2	PANoptosis	Necroptosis	Inflammasome	Aim2	NZB_TE_ACT_vs_NZB_TE_RES	-2.4	-1.27	0	2e-10	204	102	156	60.7	156
ENSMUSG00000037860	AIM2	Aim2	mtDNA/dsRNA Innate Immune	Activated by mtDNA		Aim2	NZB_TE_ACT_vs_NZB_TE_RES	-2.4	-1.27	0	2e-10	204	102	156	60.7	156
ENSMUSG00000038690	ATP5MF	Atp5j2	Complex V	Peripheral Arm Subunits	Structural Subunits	Atp5j2	NZB_TE_ACT_vs_NZB_TE_RES	2	1.01	0	0	2740	1580	2050	2050	1020
ENSMUSG00000039640	MRPL12	Mrpl12	MT-Ribosome			Mrpl12	NZB_TE_ACT_vs_NZB_TE_RES	2.4	1.24	0	0	651	351	497	497	211
ENSMUSG00000042349	IKBKE	Ikbke	Innate Immune Genes	Inflammation		Ikbke	NZB_TE_ACT_vs_NZB_TE_RES	-2	-1.02	0	3e-10	603	338	453	225	453
ENSMUSG00000046516	COX17	Cox17	Complex IV	MITRAC Module	Assembly Factors	Cox17	NZB_TE_ACT_vs_NZB_TE_RES	2	1.03	2.9e-09	3.13e-08	741	422	537	537	262
ENSMUSG00000050310	RICTOR	Rictor	mTOR Genes:	mTOR Structural Genes:	mTORC2:	Rictor	NZB_TE_ACT_vs_NZB_TE_RES	-2.2	-1.16	0.000392	0.00154	104	42.8	71.6	32	71.6
ENSMUSG00000054312	MRPS21	Mrps21	MT-Ribosome			Mrps21	NZB_TE_ACT_vs_NZB_TE_RES	2	1.01	4e-10	5.4e-09	515	319	383	383	193
ENSMUSG00000057329	BCL2	Bcl2	ISR	Target-Gene		Bcl2	NZB_TE_ACT_vs_NZB_TE_RES	2.4	1.29	1.11e-06	7.62e-06	420	211	311	311	126
ENSMUSG00000057329	BCL2	Bcl2	PANoptosis	PANoptosis Regulators	Survivial-Factor	Bcl2	NZB_TE_ACT_vs_NZB_TE_RES	2.4	1.29	1.11e-06	7.62e-06	420	211	311	311	126
ENSMUSG00000057329	BCL2	Bcl2	mtDNA/dsRNA Release	mtPTP co-factor/activator		Bcl2	NZB_TE_ACT_vs_NZB_TE_RES	2.4	1.29	1.11e-06	7.62e-06	420	211	311	311	126
ENSMUSG00000057789	BAK1	Bak1	mtDNA/dsRNA Release	BAX-BAK Hyrniation		Bak1	NZB_TE_ACT_vs_NZB_TE_RES	2.4	1.29	0	0	482	281	388	388	158
ENSMUSG00000057789	BAK1	Bak1	PANoptosis	Apoptosis	Intrinsic	Bak1	NZB_TE_ACT_vs_NZB_TE_RES	2.4	1.29	0	0	482	281	388	388	158
ENSMUSG00000057789	BAK1	Bak1	ISR	Target-Gene		Bak1	NZB_TE_ACT_vs_NZB_TE_RES	2.4	1.29	0	0	482	281	388	388	158
ENSMUSG00000059534	UQCR10	Uqcr10	Complex III		Structural Subunits	Uqcr10	NZB_TE_ACT_vs_NZB_TE_RES	2.1	1.09	0	0	2010	1170	1520	1520	718
ENSMUSG00000059734	NDUFS8	Ndufs8	Complex I	Q-Module	Structural Subunits	Ndufs8	NZB_TE_ACT_vs_NZB_TE_RES	2.1	1.08	0	0	706	442	587	587	278
ENSMUSG00000067341	HLA-DRB1	H2-Eb2	Adaptive Immune Response	Antigen presentation		H2-Eb2	NZB_TE_ACT_vs_NZB_TE_RES	-2.4	-1.29	0.0134	0.0334	31	12	18.4	7.4	18.4
ENSMUSG00000067341	HLA-DRB5	H2-Eb2	Adaptive Immune Response	Antigen presentation		H2-Eb2	NZB_TE_ACT_vs_NZB_TE_RES	-2.4	-1.29	0.0134	0.0334	31	12	18.4	7.4	18.4
ENSMUSG00000068184	NDUFAF2	Ndufaf2	Complex I	Q/ND1-Module	Assembly Factors	Ndufaf2	NZB_TE_ACT_vs_NZB_TE_RES	2.1	1.09	0	1e-10	154	100	131	131	61
ENSMUSG00000071014	NDUFB6	Ndufb6	Complex I	ND4-Module	Structural Subunits	Ndufb6	NZB_TE_ACT_vs_NZB_TE_RES	2.3	1.21	0	0	1050	615	861	861	372

## Sheet: WT_mito-Inflammation
Gene	HGNC.symbol	MGI.symbol	Major.Pathways	Cat.1	Cat.2	Gene_name	Comparison	FoldChange	log2FoldChange	pvalue	padj	max_count	baseMean	baseMean_max	GroupA_baseMean	GroupB_baseMean
ENSMUSG00000000088	COX5A	Cox5a	Complex IV	MT-CO2-Module	Structural Subunits	Cox5a	WT_TE_ACT_vs_WT_TE_RES	2	0.972	0	0	2730	1320	1690	1690	861
ENSMUSG00000000171	SDHD	Sdhd	Complex II		Structural Subunits	Sdhd	WT_TE_ACT_vs_WT_TE_RES	1.5	0.546	4.47e-06	2.76e-05	1130	553	652	652	446
ENSMUSG00000000171	SDHD	Sdhd	MITOCHONDRIAL METABOLISM	TCA Cycle:		Sdhd	WT_TE_ACT_vs_WT_TE_RES	1.5	0.546	4.47e-06	2.76e-05	1130	553	652	652	446
ENSMUSG00000000275	TRIM25	Trim25	mtDNA/dsRNA Innate Immune	Activated by mtdsRNA		Trim25	WT_TE_ACT_vs_WT_TE_RES	1.3	0.399	0.0341	0.0731	290	163	187	187	142
ENSMUSG00000000308	CKMT1A	Ckmt1	mtDNA/dsRNA Release	mtPTP co-factor/activator		Ckmt1	WT_TE_ACT_vs_WT_TE_RES	14	3.77	0.000671	0.00246	8	2.9	3.1	3.1	0.1
ENSMUSG00000000386	MX1	Mx1	Innate Immune Genes	Classic		Mx1	WT_TE_ACT_vs_WT_TE_RES	-4.4	-2.15	2e-10	2.3e-09	43	12.6	23.8	5.4	23.8
ENSMUSG00000000399	NDUFA9	Ndufa9	Complex I	Q/ND1-Module	Structural Subunits	Ndufa9	WT_TE_ACT_vs_WT_TE_RES	1.8	0.816	0	1e-10	709	347	445	445	252
ENSMUSG00000000409	LCK	Lck	Adaptive Immune Response	Surface marker/receptor signaling		Lck	WT_TE_ACT_vs_WT_TE_RES	-1.1	-0.183	0.0621	0.12	3010	2080	2110	1860	2110
ENSMUSG00000000563	ATP5PB	Atp5pb	Complex V	Peripheral Arm Subunits	Structural Subunits	Atp5pb	WT_TE_ACT_vs_WT_TE_RES	1.8	0.857	0	0	2800	1290	1610	1610	891
ENSMUSG00000000628	HK2	Hk2	mtDNA/dsRNA Release	mtPTP co-factor/activator		Hk2	WT_TE_ACT_vs_WT_TE_RES	1.8	0.847	0.00324	0.00976	60	23.4	30.9	30.9	16.5
ENSMUSG00000000738	SPG7	Spg7	mtDNA/dsRNA Release	mtPTP co-factor/activator		Spg7	WT_TE_ACT_vs_WT_TE_RES	-1.3	-0.337	0.00589	0.0164	352	209	235	185	235
ENSMUSG00000000817	FASLG	Fasl	Innate Immune Genes	Inflammation		Fasl	WT_TE_ACT_vs_WT_TE_RES	-1.2	-0.231	0.407	0.527	58	24	22.6	19.2	22.6
ENSMUSG00000000957	MMP14	Mmp14	HIF Genes:	Selected HIF target genes:		Mmp14	WT_TE_ACT_vs_WT_TE_RES	-6.9	-2.78	1e-10	8e-10	98	14.4	35.7	5.2	35.7
ENSMUSG00000001166	OAS1	Oas1c	mtDNA/dsRNA Innate Immune	Activated by mtdsRNA		Oas1c	WT_TE_ACT_vs_WT_TE_RES	-1.5	-0.591	0.0189	0.0446	91	48.2	56.8	38.1	56.8
ENSMUSG00000001166	OAS1	Oas1c	Innate Immune Genes	Classic		Oas1c	WT_TE_ACT_vs_WT_TE_RES	-1.5	-0.591	0.0189	0.0446	91	48.2	56.8	38.1	56.8
ENSMUSG00000001445	MRPL10	Mrpl10	MT-Ribosome			Mrpl10	WT_TE_ACT_vs_WT_TE_RES	1.2	0.3	0.00499	0.0142	418	245	264	264	213
ENSMUSG00000001729	AKT1	Akt1	mTOR Genes:	mTOR Activator Genes:	AKT:	Akt1	WT_TE_ACT_vs_WT_TE_RES	1.7	0.793	0	0	2360	968	1230	1230	707
ENSMUSG00000001983	TACO1	Taco1	Complex IV	MITRAC Module	Assembly Factors	Taco1	WT_TE_ACT_vs_WT_TE_RES	1.1	0.0719	0.792	0.856	27	13.7	14.5	14.5	14
ENSMUSG00000002083	BBC3	Bbc3	PANoptosis	PANoptosis Regulators	Death-Factor	Bbc3	WT_TE_ACT_vs_WT_TE_RES	-4.3	-2.1	0	0	374	146	210	49.2	210
ENSMUSG00000002083	BBC3	Bbc3	ISR	Target-Gene		Bbc3	WT_TE_ACT_vs_WT_TE_RES	-4.3	-2.1	0	0	374	146	210	49.2	210
ENSMUSG00000002289	ANGPTL4	Angptl4	HIF Genes:	Selected HIF target genes:		Angptl4	WT_TE_ACT_vs_WT_TE_RES	1.3	0.328	0.19	0.294	79	31	36.2	36.2	28.5
ENSMUSG00000002325	IRF9	Irf9	MT INNATE IMMUNITY:	Interferon Pathway Genes:		Irf9	WT_TE_ACT_vs_WT_TE_RES	-1.1	-0.186	0.0875	0.158	455	245	266	233	266
ENSMUSG00000002379	NDUFA11	Ndufa11	Complex I	N-Module	Structural Subunits	Ndufa11	WT_TE_ACT_vs_WT_TE_RES	1.8	0.82	0	0	1530	690	846	846	479
ENSMUSG00000002416	NDUFB2	Ndufb2	Complex I	ND5-Module	Structural Subunits	Ndufb2	WT_TE_ACT_vs_WT_TE_RES	1.4	0.466	4.15e-05	0.000208	593	315	363	363	262
ENSMUSG00000002496	TSC2	Tsc2	mTOR Genes:	mTOR Structural Genes:	mTORC1:	Tsc2	WT_TE_ACT_vs_WT_TE_RES	-1.3	-0.418	0.00165	0.00542	236	117	133	99.5	133
ENSMUSG00000002660	CLPP	Clpp	UPRMT/ER	Target-Gene		Clpp	WT_TE_ACT_vs_WT_TE_RES	-1.1	-0.175	0.125	0.213	405	189	202	180	202
ENSMUSG00000002763	PEX6	Pex6	PEROXISOME:			Pex6	WT_TE_ACT_vs_WT_TE_RES	-1.5	-0.557	0.000298	0.00119	361	162	200	136	200
ENSMUSG00000002767	MRPL2	Mrpl2	MT-Ribosome			Mrpl2	WT_TE_ACT_vs_WT_TE_RES	1.3	0.389	0.000628	0.00232	492	259	283	283	215
ENSMUSG00000002846	TIMMDC1	Timmdc1	Complex I	Q/ND1-Module	Assembly Factors	Timmdc1	WT_TE_ACT_vs_WT_TE_RES	1.2	0.25	0.48	0.596	17	11.7	10.2	10.2	8.7
ENSMUSG00000002949	TIMM44	Timm44	Cytosolic Protein Import:	Translocase Inner Membrane (TIMM):		Timm44	WT_TE_ACT_vs_WT_TE_RES	-1.1	-0.0912	0.404	0.524	445	206	213	201	213
ENSMUSG00000002983	RELB	Relb	mtDNA/dsRNA Innate Immune	Activated by mtDNA/dsRNA		Relb	WT_TE_ACT_vs_WT_TE_RES	-1.1	-0.199	0.252	0.367	313	188	184	161	184
ENSMUSG00000002984	TOMM40	Tomm40	Cytosolic Protein Import:	Translocase outer membrane (TOMM):		Tomm40	WT_TE_ACT_vs_WT_TE_RES	1.4	0.459	0.000755	0.00273	1240	586	702	702	511
ENSMUSG00000003068	STK11	Stk11	mTOR Genes:	mTOR Activator Genes:	GSK3B:	Stk11	WT_TE_ACT_vs_WT_TE_RES	-1.2	-0.239	0.0387	0.081	1010	492	524	444	524
ENSMUSG00000003072	ATP5F1D	Atp5d	Complex V	F1-Module	Structural Subunits	Atp5d	WT_TE_ACT_vs_WT_TE_RES	1.4	0.454	1e-09	1.2e-08	4570	2440	2700	2700	1970
ENSMUSG00000003184	IRF3	Irf3	MT INNATE IMMUNITY:	Interferon Pathway Genes:		Irf3	WT_TE_ACT_vs_WT_TE_RES	-1.5	-0.538	5.4e-08	4.81e-07	688	372	439	302	439
ENSMUSG00000003184	IRF3	Irf3	mtDNA/dsRNA Innate Immune	Activated by mtDNA/dsRNA		Irf3	WT_TE_ACT_vs_WT_TE_RES	-1.5	-0.538	5.4e-08	4.81e-07	688	372	439	302	439
ENSMUSG00000003299	MRPL4	Mrpl4	MT-Ribosome			Mrpl4	WT_TE_ACT_vs_WT_TE_RES	1.4	0.53	4.83e-06	2.96e-05	679	352	391	391	271
ENSMUSG00000003308	KEAP1	Keap1	ISR	Regulator		Keap1	WT_TE_ACT_vs_WT_TE_RES	1.3	0.393	4.44e-05	0.000221	761	368	414	414	315
ENSMUSG00000003308	KEAP1	Keap1	ANTIOXIDANT DEFENSES:			Keap1	WT_TE_ACT_vs_WT_TE_RES	1.3	0.393	4.44e-05	0.000221	761	368	414	414	315
ENSMUSG00000003438	TIMM50	Timm50	Cytosolic Protein Import:	Translocase Inner Membrane (TIMM):		Timm50	WT_TE_ACT_vs_WT_TE_RES	1.4	0.508	0.00125	0.00426	428	212	235	235	164
ENSMUSG00000003528	SLC25A1	Slc25a1	MITOCHONDRIAL METABOLISM	ATP/NAD+ Carriers:		Slc25a1	WT_TE_ACT_vs_WT_TE_RES	1.3	0.325	0.0125	0.0315	293	154	175	175	140
ENSMUSG00000003814	CALR	Calr	UPRMT/ER	Target-Gene		Calr	WT_TE_ACT_vs_WT_TE_RES	1.1	0.0972	0.399	0.52	5530	2800	2870	2870	2680
ENSMUSG00000003849	NQO1	Nqo1	ISR	Target-Gene		Nqo1	WT_TE_ACT_vs_WT_TE_RES	-1.2	-0.276	0.7	0.786	65	18.8	26.1	21.5	26.1
ENSMUSG00000003873	BAX	Bax	ISR	Target-Gene		Bax	WT_TE_ACT_vs_WT_TE_RES	1.5	0.589	9.67e-07	6.79e-06	1420	821	901	901	599
ENSMUSG00000003873	BAX	Bax	PANoptosis	Apoptosis	Intrinsic	Bax	WT_TE_ACT_vs_WT_TE_RES	1.5	0.589	9.67e-07	6.79e-06	1420	821	901	901	599
ENSMUSG00000003873	BAX	Bax	mtDNA/dsRNA Release	BAX-BAK Hyrniation		Bax	WT_TE_ACT_vs_WT_TE_RES	1.5	0.589	9.67e-07	6.79e-06	1420	821	901	901	599
ENSMUSG00000003923	TFAM	Tfam	MIT-Biogenesis	mtDNA replication:		Tfam	WT_TE_ACT_vs_WT_TE_RES	1.4	0.454	0.0115	0.0293	105	47.4	51.8	51.8	37.8
ENSMUSG00000004056	AKT2	Akt2	mTOR Genes:	mTOR Activator Genes:	AKT:	Akt2	WT_TE_ACT_vs_WT_TE_RES	1.2	0.261	0.0123	0.031	306	178	185	185	154
ENSMUSG00000004069	DNAJA3	Dnaja3	UPRMT/ER	Target-Gene		Dnaja3	WT_TE_ACT_vs_WT_TE_RES	-1.3	-0.389	0.00315	0.00954	376	140	154	118	154
ENSMUSG00000004446	BID	Bid	ISR	Target-Gene		Bid	WT_TE_ACT_vs_WT_TE_RES	-1.2	-0.267	0.142	0.234	247	88.5	103	85.7	103
ENSMUSG00000004446	BID	Bid	PANoptosis	Apoptosis	Extrinsic	Bid	WT_TE_ACT_vs_WT_TE_RES	-1.2	-0.267	0.142	0.234	247	88.5	103	85.7	103
ENSMUSG00000004460	DNAJB11	Dnajb11	UPRMT/ER	Target-Gene		Dnajb11	WT_TE_ACT_vs_WT_TE_RES	1.4	0.474	4.69e-08	4.22e-07	574	301	359	359	258
ENSMUSG00000004610	ETFB	Etfb	MITOCHONDRIAL METABOLISM	Fatty Acid Oxidation:		Etfb	WT_TE_ACT_vs_WT_TE_RES	1.5	0.572	0.00295	0.009	791	340	411	411	276
ENSMUSG00000004788	EIF2B2	Eif2b2	ISR	Sensor/Initiator		Eif2b2	WT_TE_ACT_vs_WT_TE_RES	1.2	0.228	0.0508	0.101	423	229	238	238	203
ENSMUSG00000005069	PEX5	Pex5	PEROXISOME:			Pex5	WT_TE_ACT_vs_WT_TE_RES	-1.8	-0.834	1.4e-05	7.77e-05	125	46.2	57.5	32.6	57.5
ENSMUSG00000005102	EIF2AK4	Eif2ak4	ISR	Sensor/Initiator		Eif2ak4	WT_TE_ACT_vs_WT_TE_RES	-1.5	-0.59	0.00191	0.00617	63	31.6	40.8	26.5	40.8
ENSMUSG00000005102	EIF2AK4	Eif2ak4	ISR Genes	ISR		Eif2ak4	WT_TE_ACT_vs_WT_TE_RES	-1.5	-0.59	0.00191	0.00617	63	31.6	40.8	26.5	40.8
ENSMUSG00000005299	LETM1	Letm1	MITOCHONDRIAL METABOLISM	Additional Carriers:		Letm1	WT_TE_ACT_vs_WT_TE_RES	1.2	0.265	0.0746	0.139	255	142	155	155	129
ENSMUSG00000005354	TXN2	Txn2	ANTIOXIDANT DEFENSES:			Txn2	WT_TE_ACT_vs_WT_TE_RES	1.1	0.124	0.128	0.216	1520	774	806	806	739
ENSMUSG00000005413	HMOX1	Hmox1	ISR	Target-Gene		Hmox1	WT_TE_ACT_vs_WT_TE_RES	-1.9	-0.963	0.000227	0.000936	157	49.2	76.2	39.2	76.2
ENSMUSG00000005413	HMOX1	Hmox1	HIF Genes:	Selected HIF target genes:		Hmox1	WT_TE_ACT_vs_WT_TE_RES	-1.9	-0.963	0.000227	0.000936	157	49.2	76.2	39.2	76.2
ENSMUSG00000005510	NDUFS3	Ndufs3	Complex I	Q-Module	Structural Subunits	Ndufs3	WT_TE_ACT_vs_WT_TE_RES	1.2	0.319	0.00841	0.0223	334	188	216	216	174
ENSMUSG00000005667	MTHFD2	Mthfd2	MITOCHONDRIAL METABOLISM	Folate Single Carbon Metabolism:		Mthfd2	WT_TE_ACT_vs_WT_TE_RES	2.3	1.19	0	0	674	304	377	377	166
ENSMUSG00000005674	TOMM40L	Tomm40l	Cytosolic Protein Import:	Translocase outer membrane (TOMM):		Tomm40l	WT_TE_ACT_vs_WT_TE_RES	1	0.0416	0.768	0.838	151	77.1	75.4	75.4	73.3
ENSMUSG00000005683	CS	Cs	MITOCHONDRIAL METABOLISM	TCA Cycle:		Cs	WT_TE_ACT_vs_WT_TE_RES	1.2	0.309	0.000665	0.00244	930	468	517	517	417
ENSMUSG00000005763	CD247	Cd247	Adaptive Immune Response	Surface marker/receptor signaling		Cd247	WT_TE_ACT_vs_WT_TE_RES	1.2	0.291	0.00458	0.0132	2790	1760	1810	1810	1480
ENSMUSG00000005882	UQCC1	Uqcc1	Complex III		Assembly Factors	Uqcc1	WT_TE_ACT_vs_WT_TE_RES	-1.2	-0.261	0.0367	0.0776	225	90.9	101	84.8	101
ENSMUSG00000005907	PEX1	Pex1	PEROXISOME:			Pex1	WT_TE_ACT_vs_WT_TE_RES	-1.3	-0.395	0.0129	0.0322	93	43.2	49.8	37.7	49.8
ENSMUSG00000006494	PDK1	Pdk1	HIF Genes:	HIF1? Regulation of Mitochondrial Genes:		Pdk1	WT_TE_ACT_vs_WT_TE_RES	1.2	0.231	0.202	0.309	1060	528	554	554	473
ENSMUSG00000006494	PDK1	Pdk1	MITOCHONDRIAL METABOLISM	TCA Cycle:		Pdk1	WT_TE_ACT_vs_WT_TE_RES	1.2	0.231	0.202	0.309	1060	528	554	554	473
ENSMUSG00000006589	APRT	Aprt	MIT-METABOLISM	NUCLEOTIDE SYNTHESIS:	Nuclear:	Aprt	WT_TE_ACT_vs_WT_TE_RES	1.2	0.292	0.00238	0.00747	1400	716	807	807	658
ENSMUSG00000006818	SOD2	Sod2	UPRMT/ER	Target-Gene		Sod2	WT_TE_ACT_vs_WT_TE_RES	-1.1	-0.183	0.192	0.298	601	261	275	242	275
ENSMUSG00000006818	SOD2	Sod2	HIF Genes:	Selected HIF target genes:		Sod2	WT_TE_ACT_vs_WT_TE_RES	-1.1	-0.183	0.192	0.298	601	261	275	242	275
ENSMUSG00000006818	SOD2	Sod2	ANTIOXIDANT DEFENSES:			Sod2	WT_TE_ACT_vs_WT_TE_RES	-1.1	-0.183	0.192	0.298	601	261	275	242	275
ENSMUSG00000007338	MRPL49	Mrpl49	MT-Ribosome			Mrpl49	WT_TE_ACT_vs_WT_TE_RES	1.3	0.419	0.00016	0.000684	337	165	189	189	141
ENSMUSG00000007610	GTPBP3	Gtpbp3	MITOCHONDRIAL METABOLISM	Folate Single Carbon Metabolism:		Gtpbp3	WT_TE_ACT_vs_WT_TE_RES	-1.2	-0.205	0.207	0.314	117	58.9	62.1	53.9	62.1
ENSMUSG00000007659	BCL2L1	Bcl2l1	ISR	Target-Gene		Bcl2l1	WT_TE_ACT_vs_WT_TE_RES	2.3	1.17	4e-10	4.9e-09	401	174	219	219	97.2
ENSMUSG00000007659	BCL2L1	Bcl2l1	PANoptosis	PANoptosis Regulators	Survivial-Factor	Bcl2l1	WT_TE_ACT_vs_WT_TE_RES	2.3	1.17	4e-10	4.9e-09	401	174	219	219	97.2
ENSMUSG00000008892	VDAC3	Vdac3	mtDNA/dsRNA Release	mtPTP co-factor/activator		Vdac3	WT_TE_ACT_vs_WT_TE_RES	2.3	1.22	4.97e-05	0.000244	85	37.9	53.5	53.5	22.5
ENSMUSG00000009092	DERL3	Derl3	UPRMT/ER	Target-Gene		Derl3	WT_TE_ACT_vs_WT_TE_RES	-2.3	-1.2	0.00069	0.00252	191	55.9	91.8	39.8	91.8
ENSMUSG00000009647	MCU	Mcu	MITOCHONDRIAL METABOLISM	Additional Carriers:		Mcu	WT_TE_ACT_vs_WT_TE_RES	-1.6	-0.692	7.32e-07	5.26e-06	189	86.5	109	67.1	109
ENSMUSG00000009863	SDHB	Sdhb	Complex II		Structural Subunits	Sdhb	WT_TE_ACT_vs_WT_TE_RES	2.2	1.16	0	0	2260	1030	1340	1340	601
ENSMUSG00000009863	SDHB	Sdhb	MITOCHONDRIAL METABOLISM	TCA Cycle:		Sdhb	WT_TE_ACT_vs_WT_TE_RES	2.2	1.16	0	0	2260	1030	1340	1340	601
ENSMUSG00000010358	IFI35	Ifi35	Innate Immune Genes	Classic		Ifi35	WT_TE_ACT_vs_WT_TE_RES	1.3	0.399	0.00132	0.00446	497	295	308	308	233
ENSMUSG00000010663	FADS1	Fads1	MIT-METABOLISM	FATTY ACID SYNTHESIS:		Fads1	WT_TE_ACT_vs_WT_TE_RES	1.7	0.804	3.18e-05	0.000164	170	75.2	95.3	95.3	54.6
ENSMUSG00000010751	TNFRSF10B	Tnfrsf22	ISR	Target-Gene		Tnfrsf22	WT_TE_ACT_vs_WT_TE_RES	-2.1	-1.08	9.15e-06	5.25e-05	57	31.2	40.4	19	40.4
ENSMUSG00000010751	TNFRSF10B	Tnfrsf22	PANoptosis	Apoptosis	Extrinsic	Tnfrsf22	WT_TE_ACT_vs_WT_TE_RES	-2.1	-1.08	9.15e-06	5.25e-05	57	31.2	40.4	19	40.4
ENSMUSG00000012519	MLKL	Mlkl	PANoptosis	Pyroptosis	Intrinsic	Mlkl	WT_TE_ACT_vs_WT_TE_RES	2.5	1.33	1.45e-06	9.83e-06	62	22.3	37.2	37.2	14.3
ENSMUSG00000013593	NDUFS2	Ndufs2	Complex I	Q-Module	Structural Subunits	Ndufs2	WT_TE_ACT_vs_WT_TE_RES	1.5	0.586	3.87e-08	3.53e-07	1350	698	838	838	557
ENSMUSG00000013629	CAD	Cad	MIT-METABOLISM	NUCLEOTIDE SYNTHESIS:	Nuclear:	Cad	WT_TE_ACT_vs_WT_TE_RES	1.2	0.261	0.119	0.203	671	296	338	338	282
ENSMUSG00000013701	TIMM23	Timm23	Cytosolic Protein Import:	Translocase Inner Membrane (TIMM):		Timm23	WT_TE_ACT_vs_WT_TE_RES	1.5	0.613	0.00443	0.0128	117	58.1	68	68	44.6
ENSMUSG00000014294	NDUFA2	Ndufa2	Complex I	N-Module	Structural Subunits	Ndufa2	WT_TE_ACT_vs_WT_TE_RES	-1.1	-0.0769	0.404	0.525	2230	1270	1270	1210	1270
ENSMUSG00000014301	PAM16	Pam16	Cytosolic Protein Import:	Pre-sequence Cleavage:		Pam16	WT_TE_ACT_vs_WT_TE_RES	1.5	0.541	3.43e-06	2.16e-05	230	128	145	145	99.6
ENSMUSG00000014313	COX6C	Cox6c	Complex IV	MT-CO2-Module	Structural Subunits	Cox6c	WT_TE_ACT_vs_WT_TE_RES	1.7	0.742	2e-10	2.4e-09	2830	1370	1750	1750	1050
ENSMUSG00000014905	DNAJB9	Dnajb9	UPRMT/ER	Target-Gene		Dnajb9	WT_TE_ACT_vs_WT_TE_RES	-9	-3.17	0	0	700	212	346	38.4	346
ENSMUSG00000015790	SURF1	Surf1	Complex IV	MITRAC Module	Assembly Factors	Surf1	WT_TE_ACT_vs_WT_TE_RES	1.4	0.529	3.79e-07	2.88e-06	584	340	410	410	284
ENSMUSG00000015839	NFE2L2	Nfe2l2	ISR	Sensor/Initiator		Nfe2l2	WT_TE_ACT_vs_WT_TE_RES	-2	-0.99	7.5e-09	7.7e-08	693	198	261	131	261
ENSMUSG00000016252	ATP5F1E	Atp5e	Complex V	F1-Module	Structural Subunits	Atp5e	WT_TE_ACT_vs_WT_TE_RES	1	0.0142	0.896	0.929	4310	2530	2500	2500	2480
ENSMUSG00000016319	SLC25A5	Slc25a5	mtDNA/dsRNA Release	mtPTP co-factor/activator		Slc25a5	WT_TE_ACT_vs_WT_TE_RES	1.5	0.569	6e-10	7.2e-09	4080	2070	2450	2450	1650
ENSMUSG00000016427	NDUFA1	Ndufa1	Complex I	ND2-Model	Structural Subunits	Ndufa1	WT_TE_ACT_vs_WT_TE_RES	1.2	0.31	0.000992	0.00347	1860	939	1060	1060	859
ENSMUSG00000016529	IL10	Il10	Adaptive Immune Response	Interleukins		Il10	WT_TE_ACT_vs_WT_TE_RES	1.4	0.443	0.276	0.393	55	15	18.5	18.5	13.8
ENSMUSG00000016758	BIK	Bik	ISR	Target-Gene		Bik	WT_TE_ACT_vs_WT_TE_RES	1.4	0.49	0.209	0.316	33	11.1	11.2	11.2	8.4
ENSMUSG00000016758	BIK	Bik	PANoptosis	PANoptosis Regulators	Death-Factor	Bik	WT_TE_ACT_vs_WT_TE_RES	1.4	0.49	0.209	0.316	33	11.1	11.2	11.2	8.4
ENSMUSG00000016833	MRPS18C	Mrps18c	MT-Ribosome			Mrps18c	WT_TE_ACT_vs_WT_TE_RES	1.6	0.68	2.3e-09	2.56e-08	254	116	148	148	91.7
ENSMUSG00000017188	COA3	Coa3	Complex IV	MITRAC Module	Assembly Factors	Coa3	WT_TE_ACT_vs_WT_TE_RES	1.2	0.253	0.023	0.0525	444	245	273	273	230
ENSMUSG00000017686	RHOT1	Rhot1	mtDNA/dsRNA Release	Mitochondrial-derived vesicles		Rhot1	WT_TE_ACT_vs_WT_TE_RES	-1.1	-0.2	0.0691	0.13	194	103	111	96	111
ENSMUSG00000017697	ADA	Ada	Adaptive Immune Response	Surface marker/receptor signaling		Ada	WT_TE_ACT_vs_WT_TE_RES	1.7	0.74	1.26e-05	7.08e-05	149	65.1	80	80	47.7
ENSMUSG00000017737	MMP9	Mmp9	HIF Genes:	Selected HIF target genes:		Mmp9	WT_TE_ACT_vs_WT_TE_RES	-20	-4.31	0	0	487	49.3	129	6.4	129
ENSMUSG00000017778	COX7C	Cox7c	Complex IV	MT-CO2-Module	Structural Subunits	Cox7c	WT_TE_ACT_vs_WT_TE_RES	1.3	0.401	0.000119	0.000525	3290	1700	1930	1930	1460
ENSMUSG00000018339	GPX3	Gpx3	HIF Genes:	Selected HIF target genes:		Gpx3	WT_TE_ACT_vs_WT_TE_RES	-8.4	-3.07	1.09e-06	7.57e-06	25	4.6	11.2	1.2	11.2
ENSMUSG00000018339	GPX3	Gpx3	ANTIOXIDANT DEFENSES:	GLUTATHIONE METABOLISM:		Gpx3	WT_TE_ACT_vs_WT_TE_RES	-8.4	-3.07	1.09e-06	7.57e-06	25	4.6	11.2	1.2	11.2
ENSMUSG00000018341	IL12RB2	Il12rb2	Adaptive Immune Response	Interleukins		Il12rb2	WT_TE_ACT_vs_WT_TE_RES	16	4.03	0	0	104	22.5	49.2	49.2	2.8
ENSMUSG00000018442	DERL2	Derl2	UPRMT/ER	Target-Gene		Derl2	WT_TE_ACT_vs_WT_TE_RES	1.4	0.442	2.41e-07	1.9e-06	386	203	229	229	169
ENSMUSG00000018548	TRIM37	Trim37	PEROXISOME:			Trim37	WT_TE_ACT_vs_WT_TE_RES	1	0.0018	0.995	0.997	27	13	13.8	13.8	13.5
ENSMUSG00000018567	GABARAP	Gabarap	Mitophagy:			Gabarap	WT_TE_ACT_vs_WT_TE_RES	-1.2	-0.216	0.0449	0.0916	1980	987	1050	901	1050
ENSMUSG00000018574	ACADVL	Acadvl	MITOCHONDRIAL METABOLISM	Fatty Acid Oxidation:		Acadvl	WT_TE_ACT_vs_WT_TE_RES	1.3	0.358	0.00362	0.0108	457	263	286	286	224
ENSMUSG00000018733	PEX12	Pex12	PEROXISOME:			Pex12	WT_TE_ACT_vs_WT_TE_RES	1.2	0.255	0.376	0.497	24	11.2	13.5	13.5	11.6
ENSMUSG00000018770	ATP5MC3	Atp5g3	Complex V	C8-Ring	Structural Subunits	Atp5g3	WT_TE_ACT_vs_WT_TE_RES	2	0.985	0	0	6300	2850	3610	3610	1820
ENSMUSG00000018882	MRPL45	Mrpl45	MT-Ribosome			Mrpl45	WT_TE_ACT_vs_WT_TE_RES	1.8	0.832	0	0	247	131	165	165	92.4
ENSMUSG00000018900	SLC22A5	Slc22a5	MITOCHONDRIAL METABOLISM	Fatty Acid Oxidation:		Slc22a5	WT_TE_ACT_vs_WT_TE_RES	-2.2	-1.13	0.00225	0.0071	24	8.9	10.7	4.9	10.7
ENSMUSG00000019102	ALDH3A1	Aldh3a1	MITOCHONDRIAL METABOLISM	CoQ Synthesis:		Aldh3a1	WT_TE_ACT_vs_WT_TE_RES	1.2	0.238	0.906	0.935	3	0.3	0.5	0.5	0.4
ENSMUSG00000019179	MDH2	Mdh2	MITOCHONDRIAL METABOLISM	TCA Cycle:		Mdh2	WT_TE_ACT_vs_WT_TE_RES	1.3	0.375	8.25e-05	0.000381	1860	954	1050	1050	810
ENSMUSG00000019428	FKBP8	Fkbp8	Mitophagy:			Fkbp8	WT_TE_ACT_vs_WT_TE_RES	1.3	0.357	0.000314	0.00125	2970	1700	1920	1920	1500
ENSMUSG00000019689	FMC1	Fmc1	Complex V	N/A	Structural Subunits	Fmc1	WT_TE_ACT_vs_WT_TE_RES	1	0.0634	0.604	0.706	401	212	218	218	209
ENSMUSG00000019699	AKT3	Akt3	mTOR Genes:	mTOR Activator Genes:	AKT:	Akt3	WT_TE_ACT_vs_WT_TE_RES	-1.3	-0.322	0.0585	0.114	101	56.1	62.4	49.8	62.4
ENSMUSG00000019809	PEX3	Pex3	PEROXISOME:			Pex3	WT_TE_ACT_vs_WT_TE_RES	1	0.0219	0.916	0.943	60	32.2	29	28.6	29
ENSMUSG00000019843	FYN	Fyn	Adaptive Immune Response	Surface marker/receptor signaling		Fyn	WT_TE_ACT_vs_WT_TE_RES	-1.2	-0.207	0.0834	0.152	1180	802	815	705	815
ENSMUSG00000019979	APAF1	Apaf1	PANoptosis	Apoptosis	Intrinsic	Apaf1	WT_TE_ACT_vs_WT_TE_RES	1.4	0.489	1.19e-05	6.71e-05	205	106	128	128	90.6
ENSMUSG00000019987	ARG1	Arg1	MITOCHONDRIAL METABOLISM	Urea Cycle:		Arg1	WT_TE_ACT_vs_WT_TE_RES	-2.2	-1.16	0.2	0.306	5	1.7	2.5	1.1	2.5
ENSMUSG00000020003	PEX7	Pex7	PEROXISOME:			Pex7	WT_TE_ACT_vs_WT_TE_RES	-1.3	-0.324	0.388	0.509	20	7.5	9.6	7.5	9.6
ENSMUSG00000020022	NDUFA12	Ndufa12	Complex I	N-Module	Structural Subunits	Ndufa12	WT_TE_ACT_vs_WT_TE_RES	1.6	0.716	8e-09	8.25e-08	699	332	404	404	246
ENSMUSG00000020048	HSP90B1	Hsp90b1	UPRMT/ER	Target-Gene		Hsp90b1	WT_TE_ACT_vs_WT_TE_RES	1.5	0.569	1.21e-06	8.32e-06	2620	1220	1520	1520	1020
ENSMUSG00000020085	AIFM2	Aifm2	ISR	Target-Gene		Aifm2	WT_TE_ACT_vs_WT_TE_RES	-1.2	-0.222	0.566	0.674	21	7	9.7	8.3	9.7
ENSMUSG00000020108	DDIT4	Ddit4	mTOR Genes:	mTOR Activator Genes:	REDD1:	Ddit4	WT_TE_ACT_vs_WT_TE_RES	-1.3	-0.324	0.264	0.38	975	464	566	452	566
ENSMUSG00000020111	MICU1	Micu1	MITOCHONDRIAL METABOLISM	Additional Carriers:		Micu1	WT_TE_ACT_vs_WT_TE_RES	1.1	0.16	0.134	0.224	230	124	129	129	115
ENSMUSG00000020115	TBK1	Tbk1	mtDNA/dsRNA Innate Immune	Activated by mtDNA/dsRNA		Tbk1	WT_TE_ACT_vs_WT_TE_RES	-1.1	-0.0711	0.546	0.655	357	180	179	170	179
ENSMUSG00000020115	TBK1	Tbk1	MT INNATE IMMUNITY:	Interferon Pathway Genes:		Tbk1	WT_TE_ACT_vs_WT_TE_RES	-1.1	-0.0711	0.546	0.655	357	180	179	170	179
ENSMUSG00000020153	NDUFS7	Ndufs7	Complex I	Q-Module	Structural Subunits	Ndufs7	WT_TE_ACT_vs_WT_TE_RES	1.1	0.191	0.115	0.198	1140	579	621	621	544
ENSMUSG00000020163	UQCR11	Uqcr11	Complex III		Structural Subunits	Uqcr11	WT_TE_ACT_vs_WT_TE_RES	1.3	0.404	0.00692	0.0188	1220	563	652	652	492
ENSMUSG00000020167	TCF3	Tcf3	HIF Genes:	Selected HIF target genes:		Tcf3	WT_TE_ACT_vs_WT_TE_RES	1.3	0.398	0.000165	0.000703	920	508	581	581	440
ENSMUSG00000020176	GRB10	Grb10	mTOR Genes:	mTOR Structural Genes:	mTORC1:	Grb10	WT_TE_ACT_vs_WT_TE_RES	-13	-3.73	8e-09	8.18e-08	56	5.9	16.1	1.2	16.1
ENSMUSG00000020219	TIMM13	Timm13	Cytosolic Protein Import:	Translocase Inner Membrane (TIMM):		Timm13	WT_TE_ACT_vs_WT_TE_RES	1.2	0.32	0.00336	0.0101	977	481	504	504	402
ENSMUSG00000020262	ADARB1	Adarb1	UPRMT/ER	Target-Gene		Adarb1	WT_TE_ACT_vs_WT_TE_RES	1.7	0.723	0.166	0.265	15	6.7	6.4	6.4	3.8
ENSMUSG00000020262	ADARB1	Adarb1	mtDNA/dsRNA Innate Immune	Activated by mtDNA/dsRNA		Adarb1	WT_TE_ACT_vs_WT_TE_RES	1.7	0.723	0.166	0.265	15	6.7	6.4	6.4	3.8
ENSMUSG00000020262	ADARB1	Adarb1	ISR	Regulator		Adarb1	WT_TE_ACT_vs_WT_TE_RES	1.7	0.723	0.166	0.265	15	6.7	6.4	6.4	3.8
ENSMUSG00000020268	LYRM7	Lyrm7	Complex III		Assembly Factors	Lyrm7	WT_TE_ACT_vs_WT_TE_RES	-1.3	-0.375	0.207	0.314	31	14.1	16.2	12.7	16.2
ENSMUSG00000020277	PFKL	Pfkl	MIT-METABOLISM	GLYCOLYSIS:		Pfkl	WT_TE_ACT_vs_WT_TE_RES	1.7	0.798	7.38e-05	0.000344	410	185	222	222	127
ENSMUSG00000020283	PEX13	Pex13	PEROXISOME:			Pex13	WT_TE_ACT_vs_WT_TE_RES	-1.9	-0.905	0.087	0.157	8	3.6	5	2.6	5
ENSMUSG00000020321	MDH1	Mdh1	MITOCHONDRIAL METABOLISM	TCA Cycle:		Mdh1	WT_TE_ACT_vs_WT_TE_RES	1.6	0.681	0	1e-10	1970	953	1180	1180	737
ENSMUSG00000020368	CANX	Canx	UPRMT/ER	Target-Gene		Canx	WT_TE_ACT_vs_WT_TE_RES	1.2	0.203	0.263	0.379	528	227	244	244	212
ENSMUSG00000020395	ITK	Itk	Adaptive Immune Response	Surface marker/receptor signaling		Itk	WT_TE_ACT_vs_WT_TE_RES	-1.3	-0.37	0.0588	0.114	976	649	642	497	642
ENSMUSG00000020456	OGDH	Ogdh	MITOCHONDRIAL METABOLISM	TCA Cycle:		Ogdh	WT_TE_ACT_vs_WT_TE_RES	-1.3	-0.385	2.89e-06	1.85e-05	959	431	502	385	502
ENSMUSG00000020477	MRPS24	Mrps24	MT-Ribosome			Mrps24	WT_TE_ACT_vs_WT_TE_RES	1.3	0.326	0.000938	0.00331	921	538	571	571	455
ENSMUSG00000020484	XBP1	Xbp1	ISR Genes	ISR		Xbp1	WT_TE_ACT_vs_WT_TE_RES	1.2	0.259	0.223	0.333	2020	957	1010	1010	847
ENSMUSG00000020516	RPS6KB1	Rps6kb1	mTOR Genes:	mTOR Structural Genes:	mTORC1:	Rps6kb1	WT_TE_ACT_vs_WT_TE_RES	-1.3	-0.427	0.000725	0.00264	298	152	173	129	173
ENSMUSG00000020532	ACACA	Acaca	MIT-METABOLISM	FATTY ACID SYNTHESIS:		Acaca	WT_TE_ACT_vs_WT_TE_RES	1.3	0.344	0.0834	0.152	98	46.7	52.1	52.1	41.3
ENSMUSG00000020534	SHMT1	Shmt1	MITOCHONDRIAL METABOLISM	Folate Single Carbon Metabolism:		Shmt1	WT_TE_ACT_vs_WT_TE_RES	3.9	1.95	0	0	189	79.7	116	116	29.4
ENSMUSG00000020544	COX11	Cox11	Complex IV	MITRAC Module	Assembly Factors	Cox11	WT_TE_ACT_vs_WT_TE_RES	-1.1	-0.143	0.409	0.529	127	59.9	62	56.4	62
ENSMUSG00000020638	CMPK2	Cmpk2	Innate Immune Genes	Non-canonical		Cmpk2	WT_TE_ACT_vs_WT_TE_RES	-1.3	-0.404	0.146	0.24	73	24	29.9	22.5	29.9
ENSMUSG00000020638	CMPK2	Cmpk2	MIT-METABOLISM	NUCLEOTIDE SYNTHESIS:	Mitochondrial:	Cmpk2	WT_TE_ACT_vs_WT_TE_RES	-1.3	-0.404	0.146	0.24	73	24	29.9	22.5	29.9
ENSMUSG00000020638	CMPK2	Cmpk2	MT INNATE IMMUNITY:	Inflammasome Genes:		Cmpk2	WT_TE_ACT_vs_WT_TE_RES	-1.3	-0.404	0.146	0.24	73	24	29.9	22.5	29.9
ENSMUSG00000020638	CMPK2	Cmpk2	mtDNA/dsRNA Innate Immune	Release mtDNA/dsRNA		Cmpk2	WT_TE_ACT_vs_WT_TE_RES	-1.3	-0.404	0.146	0.24	73	24	29.9	22.5	29.9
ENSMUSG00000020644	ID2	Id2	HIF Genes:	Selected HIF target genes:		Id2	WT_TE_ACT_vs_WT_TE_RES	1.4	0.45	0.00605	0.0168	2440	1050	1190	1190	875
ENSMUSG00000020649	RRM2	Rrm2	MIT-METABOLISM	NUCLEOTIDE SYNTHESIS:	Mitochondrial:	Rrm2	WT_TE_ACT_vs_WT_TE_RES	3.6	1.86	0	0	914	358	505	505	138
ENSMUSG00000020718	POLG2	Polg2	MIT-Biogenesis	mtDNA replication:		Polg2	WT_TE_ACT_vs_WT_TE_RES	-2	-0.981	8.45e-05	0.000389	108	52.2	66.3	33.6	66.3
ENSMUSG00000020777	ACOX1	Acox1	PEROXISOME:			Acox1	WT_TE_ACT_vs_WT_TE_RES	-1.3	-0.366	0.173	0.274	90	44.6	45.2	35	45.2
ENSMUSG00000020826	NOS2	Nos2	HIF Genes:	Selected HIF target genes:		Nos2	WT_TE_ACT_vs_WT_TE_RES	100	6.71	7e-10	8.2e-09	51	5.9	17	17	0
ENSMUSG00000020832	ERAL1	Eral1	UPRMT/ER	Sensor/Initiator		Eral1	WT_TE_ACT_vs_WT_TE_RES	-1.2	-0.317	0.0227	0.0519	161	69.3	77.8	62.5	77.8
ENSMUSG00000020843	TIMM22	Timm22	Cytosolic Protein Import:	Translocase Inner Membrane (TIMM):		Timm22	WT_TE_ACT_vs_WT_TE_RES	1.3	0.4	0.0701	0.132	40	23.2	26.2	26.2	19.9
ENSMUSG00000020899	PFAS	Pfas	MIT-METABOLISM	NUCLEOTIDE SYNTHESIS:	Nuclear:	Pfas	WT_TE_ACT_vs_WT_TE_RES	-1.1	-0.0993	0.697	0.783	165	61.8	62.4	58.6	62.4
ENSMUSG00000020964	SEL1L	Sel1l	UPRMT/ER	Target-Gene		Sel1l	WT_TE_ACT_vs_WT_TE_RES	1.4	0.44	0.000885	0.00315	306	148	178	178	131
ENSMUSG00000021025	NFKBIA	Nfkbia	mtDNA/dsRNA Innate Immune	Activated by mtDNA/dsRNA		Nfkbia	WT_TE_ACT_vs_WT_TE_RES	-3.9	-1.96	0	0	6320	2270	3610	929	3610
ENSMUSG00000021033	GSTZ1	Gstz1	ANTIOXIDANT DEFENSES:	GLUTATHIONE METABOLISM:		Gstz1	WT_TE_ACT_vs_WT_TE_RES	-1	-0.0323	0.837	0.888	103	49.7	50.8	49.3	50.8
ENSMUSG00000021048	MTHFD1	Mthfd1	MITOCHONDRIAL METABOLISM	Folate Single Carbon Metabolism:		Mthfd1	WT_TE_ACT_vs_WT_TE_RES	-1	-0.0439	0.812	0.871	750	245	269	262	269
ENSMUSG00000021079	TIMM9	Timm9	Cytosolic Protein Import:	Translocase Inner Membrane (TIMM):		Timm9	WT_TE_ACT_vs_WT_TE_RES	-1	-0.0485	0.707	0.791	307	162	170	164	170
ENSMUSG00000021109	HIF1A	Hif1a	HIF Genes:	HIF Family:		Hif1a	WT_TE_ACT_vs_WT_TE_RES	2.9	1.56	2.26e-06	1.47e-05	190	50.5	75.3	75.3	25.8
ENSMUSG00000021116	EIF2S1	Eif2s1	ISR	Sensor/Initiator		Eif2s1	WT_TE_ACT_vs_WT_TE_RES	1.3	0.346	0.41	0.53	18	7.1	8.7	8.7	6.6
ENSMUSG00000021250	FOS	Fos	ISR	Target-Gene		Fos	WT_TE_ACT_vs_WT_TE_RES	-110	-6.79	0	0	9310	2800	6700	60.6	6700
ENSMUSG00000021311	MTR	Mtr	MITOCHONDRIAL METABOLISM	Folate Single Carbon Metabolism:		Mtr	WT_TE_ACT_vs_WT_TE_RES	-1.1	-0.164	0.328	0.45	138	59.6	61.9	55.5	61.9
ENSMUSG00000021367	EDN1	Edn1	HIF Genes:	Selected HIF target genes:		Edn1	WT_TE_ACT_vs_WT_TE_RES	4.7	2.22	0.0336	0.0722	9	1.5	3.3	3.3	0.7
ENSMUSG00000021371	MCUR1	Mcur1	MITOCHONDRIAL METABOLISM	Additional Carriers:		Mcur1	WT_TE_ACT_vs_WT_TE_RES	-1.3	-0.365	0.00291	0.00889	210	106	114	88.8	114
ENSMUSG00000021408	RIPK1	Ripk1	PANoptosis	Pyroptosis	Intrinsic	Ripk1	WT_TE_ACT_vs_WT_TE_RES	1.4	0.466	0.0256	0.0576	142	82.6	88.9	88.9	64.9
ENSMUSG00000021408	RIPK1	Ripk1	mtDNA/dsRNA Innate Immune	Activated by mtDNA/dsRNA		Ripk1	WT_TE_ACT_vs_WT_TE_RES	1.4	0.466	0.0256	0.0576	142	82.6	88.9	88.9	64.9
ENSMUSG00000021520	UQCRB	Uqcrb	Complex III		Structural Subunits	Uqcrb	WT_TE_ACT_vs_WT_TE_RES	-2.8	-1.51	0.0135	0.0336	12	3.4	4.2	1.6	4.2
ENSMUSG00000021577	SDHA	Sdha	MITOCHONDRIAL METABOLISM	TCA Cycle:		Sdha	WT_TE_ACT_vs_WT_TE_RES	1.2	0.245	0.0122	0.0307	1070	556	599	599	506
ENSMUSG00000021577	SDHA	Sdha	Complex II		Structural Subunits	Sdha	WT_TE_ACT_vs_WT_TE_RES	1.2	0.245	0.0122	0.0307	1070	556	599	599	506
ENSMUSG00000021591	GLRX	Glrx	ISR	Target-Gene		Glrx	WT_TE_ACT_vs_WT_TE_RES	3	1.59	0	0	1060	296	493	493	164
ENSMUSG00000021606	NDUFS6	Ndufs6	Complex I	N-Module	Structural Subunits	Ndufs6	WT_TE_ACT_vs_WT_TE_RES	1.5	0.539	2.5e-08	2.36e-07	1520	813	954	954	656
ENSMUSG00000021607	MRPL36	Mrpl36	MT-Ribosome			Mrpl36	WT_TE_ACT_vs_WT_TE_RES	1.2	0.23	0.107	0.186	657	283	312	312	265
ENSMUSG00000021611	TERT	Tert	HIF Genes:	Selected HIF target genes:		Tert	WT_TE_ACT_vs_WT_TE_RES	-2	-0.974	0.0234	0.0532	17	9.2	12.1	6.1	12.1
ENSMUSG00000021619	ATG10	Atg10	ISR	Target-Gene		Atg10	WT_TE_ACT_vs_WT_TE_RES	-1.3	-0.377	0.246	0.361	24	11.6	13.9	10.8	13.9
ENSMUSG00000021731	MRPS30	Mrps30	MT-Ribosome			Mrps30	WT_TE_ACT_vs_WT_TE_RES	1.4	0.531	0.431	0.55	12	3.5	4.8	4.8	3
ENSMUSG00000021748	PDHB	Pdhb	MITOCHONDRIAL METABOLISM	TCA Cycle:		Pdhb	WT_TE_ACT_vs_WT_TE_RES	-1.1	-0.14	0.192	0.297	538	282	295	266	295
ENSMUSG00000021764	NDUFS4	Ndufs4	Complex I	N-Module	Structural Subunits	Ndufs4	WT_TE_ACT_vs_WT_TE_RES	1.4	0.52	1.08e-07	9.05e-07	743	375	444	444	309
ENSMUSG00000021771	VDAC2	Vdac2	mtDNA/dsRNA Release	mtPTP co-factor/activator		Vdac2	WT_TE_ACT_vs_WT_TE_RES	1.7	0.747	2.17e-08	2.07e-07	1130	528	646	646	385
ENSMUSG00000021831	ERO1A	Ero1a	UPRMT/ER	Target-Gene		Ero1a	WT_TE_ACT_vs_WT_TE_RES	1.5	0.568	0.0321	0.0697	60	22.9	28.5	28.5	19.3
ENSMUSG00000021868	PPIF	Ppif	mtDNA/dsRNA Innate Immune	Release mtDNA/dsRNA		Ppif	WT_TE_ACT_vs_WT_TE_RES	-1.3	-0.378	4.19e-05	0.00021	461	217	241	185	241
ENSMUSG00000021957	TKT	Tkt	MIT-METABOLISM	NADPH SYNTHESIS-PENTOSE PHOSPHATE CYCLE:		Tkt	WT_TE_ACT_vs_WT_TE_RES	1.1	0.186	0.16	0.258	2500	1020	1120	1120	984
ENSMUSG00000021973	MICU2	Micu2	MITOCHONDRIAL METABOLISM	Additional Carriers:		Micu2	WT_TE_ACT_vs_WT_TE_RES	1.3	0.388	0.000831	0.00297	319	177	196	196	150
ENSMUSG00000022110	SUCLA2	Sucla2	MITOCHONDRIAL METABOLISM	TCA Cycle:		Sucla2	WT_TE_ACT_vs_WT_TE_RES	1.5	0.575	0.00212	0.00674	221	90.5	114	114	76.4
ENSMUSG00000022136	DNAJC3	Dnajc3	UPRMT/ER	Target-Gene		Dnajc3	WT_TE_ACT_vs_WT_TE_RES	1.1	0.196	0.0439	0.0898	243	132	139	139	120
ENSMUSG00000022221	RIPK3	Ripk3	mtDNA/dsRNA Innate Immune	Activated by mtDNA/dsRNA		Ripk3	WT_TE_ACT_vs_WT_TE_RES	1.5	0.566	0.000271	0.00109	422	172	193	193	131
ENSMUSG00000022221	RIPK3	Ripk3	PANoptosis	Pyroptosis	Intrinsic	Ripk3	WT_TE_ACT_vs_WT_TE_RES	1.5	0.566	0.000271	0.00109	422	172	193	193	131
ENSMUSG00000022309	ANGPT1	Angpt1	HIF Genes:	Selected HIF target genes:		Angpt1	WT_TE_ACT_vs_WT_TE_RES	-5.8	-2.54	0.137	0.228	9	0.6	1.7	0.2	1.7
ENSMUSG00000022354	NDUFB9	Ndufb9	Complex I	ND5-Module	Structural Subunits	Ndufb9	WT_TE_ACT_vs_WT_TE_RES	1.7	0.754	1.8e-09	2.13e-08	1810	927	1150	1150	678
ENSMUSG00000022365	DERL1	Derl1	UPRMT/ER	Target-Gene		Derl1	WT_TE_ACT_vs_WT_TE_RES	-1.2	-0.239	0.0513	0.102	640	284	302	256	302
ENSMUSG00000022407	ADSL	Adsl	MIT-METABOLISM	NUCLEOTIDE SYNTHESIS:	Nuclear:	Adsl	WT_TE_ACT_vs_WT_TE_RES	1.3	0.335	0.00213	0.00678	654	345	377	377	299
ENSMUSG00000022427	TOMM22	Tomm22	Cytosolic Protein Import:	Translocase outer membrane (TOMM):		Tomm22	WT_TE_ACT_vs_WT_TE_RES	1.3	0.359	0.000921	0.00326	1290	707	765	765	596
ENSMUSG00000022450	NDUFA6	Ndufa6	Complex I	N-Module	Structural Subunits	Ndufa6	WT_TE_ACT_vs_WT_TE_RES	-1.1	-0.097	0.301	0.421	2970	1630	1670	1560	1670
ENSMUSG00000022477	ACO2	Aco2	MITOCHONDRIAL METABOLISM	TCA Cycle:		Aco2	WT_TE_ACT_vs_WT_TE_RES	1.2	0.295	0.00353	0.0105	1130	589	628	628	513
ENSMUSG00000022504	CIITA	Ciita	Adaptive Immune Response	Antigen presentation		Ciita	WT_TE_ACT_vs_WT_TE_RES	1.2	0.21	0.684	0.773	445	215	249	249	215
ENSMUSG00000022551	CYC1	Cyc1	Complex III		Structural Subunits	Cyc1	WT_TE_ACT_vs_WT_TE_RES	1.4	0.507	6.69e-07	4.83e-06	1050	538	632	632	444
ENSMUSG00000022575	GSDMD	Gsdmd	mtDNA/dsRNA Innate Immune	Activated by mtDNA		Gsdmd	WT_TE_ACT_vs_WT_TE_RES	-1.5	-0.567	3.72e-06	2.33e-05	681	301	359	242	359
ENSMUSG00000022575	GSDMD	Gsdmd	PANoptosis	Necroptosis	NLRP3-I	Gsdmd	WT_TE_ACT_vs_WT_TE_RES	-1.5	-0.567	3.72e-06	2.33e-05	681	301	359	242	359
ENSMUSG00000022663	ATG3	Atg3	ISR	Target-Gene		Atg3	WT_TE_ACT_vs_WT_TE_RES	1.1	0.171	0.157	0.254	386	201	207	207	185
ENSMUSG00000022706	MRPL40	Mrpl40	MT-Ribosome			Mrpl40	WT_TE_ACT_vs_WT_TE_RES	1.5	0.603	7.91e-08	6.78e-07	755	374	433	433	284
ENSMUSG00000022752	TOMM70	Tomm70a	Cytosolic Protein Import:	Translocase outer membrane (TOMM):		Tomm70a	WT_TE_ACT_vs_WT_TE_RES	1	0.0349	0.925	0.949	20	8.6	8.8	8.8	8.6
ENSMUSG00000022752	TOMM70	Tomm70a	mtDNA/dsRNA Innate Immune	Activated by mtdsRNA		Tomm70a	WT_TE_ACT_vs_WT_TE_RES	1	0.0349	0.925	0.949	20	8.6	8.8	8.8	8.6
ENSMUSG00000022812	GSK3B	Gsk3b	mTOR Genes:	mTOR Activator Genes:	GSK3B:	Gsk3b	WT_TE_ACT_vs_WT_TE_RES	-2	-1	0	0	273	110	138	69.3	138
ENSMUSG00000022814	UMPS	Umps	MIT-METABOLISM	NUCLEOTIDE SYNTHESIS:	Nuclear:	Umps	WT_TE_ACT_vs_WT_TE_RES	1.4	0.467	0.211	0.319	25	10.6	11.6	11.6	8.1
ENSMUSG00000022820	NDUFB4	Ndufb4	Complex I	ND4-Module	Structural Subunits	Ndufb4	WT_TE_ACT_vs_WT_TE_RES	1.3	0.405	0.00362	0.0108	452	218	242	242	182
ENSMUSG00000022890	ATP5PF	Atp5j	Complex V	Peripheral Arm Subunits	Structural Subunits	Atp5j	WT_TE_ACT_vs_WT_TE_RES	1.8	0.852	0	0	1840	821	1070	1070	595
ENSMUSG00000022901	CD86	Cd86	Adaptive Immune Response	Surface marker/receptor signaling		Cd86	WT_TE_ACT_vs_WT_TE_RES	-1.8	-0.832	0.101	0.178	11	5.7	6.2	3.5	6.2
ENSMUSG00000022906	PARP9	Parp9	Innate Immune Genes	Non-canonical		Parp9	WT_TE_ACT_vs_WT_TE_RES	2.3	1.21	0	0	334	131	188	188	81.3
ENSMUSG00000022906	PARP9	Parp9	Innate Immune Genes	Classic		Parp9	WT_TE_ACT_vs_WT_TE_RES	2.3	1.21	0	0	334	131	188	188	81.3
ENSMUSG00000022956	ATP5PO	Atp5o	Complex V	Peripheral Arm Subunits	Structural Subunits	Atp5o	WT_TE_ACT_vs_WT_TE_RES	1.4	0.514	6.54e-08	5.74e-07	1630	900	1020	1020	711
ENSMUSG00000022956	ATP5PO	Atp5o	mtDNA/dsRNA Release	mtPTP co-factor/activator		Atp5o	WT_TE_ACT_vs_WT_TE_RES	1.4	0.514	6.54e-08	5.74e-07	1630	900	1020	1020	711
ENSMUSG00000022962	GART	Gart	MIT-METABOLISM	NUCLEOTIDE SYNTHESIS:	Nuclear:	Gart	WT_TE_ACT_vs_WT_TE_RES	1.2	0.203	0.172	0.273	925	420	461	461	400
ENSMUSG00000022982	SOD1	Sod1	UPRMT/ER	Target-Gene		Sod1	WT_TE_ACT_vs_WT_TE_RES	1.3	0.38	0.004	0.0117	5650	2970	3190	3190	2450
ENSMUSG00000022982	SOD1	Sod1	ANTIOXIDANT DEFENSES:			Sod1	WT_TE_ACT_vs_WT_TE_RES	1.3	0.38	0.004	0.0117	5650	2970	3190	3190	2450
ENSMUSG00000023020	COX14	Cox14	Complex IV	MITRAC Module	Assembly Factors	Cox14	WT_TE_ACT_vs_WT_TE_RES	-1.4	-0.482	0.0143	0.0351	62	33	41	29.1	41
ENSMUSG00000023027	ATF1	Atf1	UPRMT/ER	Sensor/Initiator		Atf1	WT_TE_ACT_vs_WT_TE_RES	1.3	0.365	0.022	0.0506	377	189	204	204	159
ENSMUSG00000023034	NR4A1	Nr4a1	HIF Genes:	Selected HIF target genes:		Nr4a1	WT_TE_ACT_vs_WT_TE_RES	-13	-3.7	0	0	7230	2270	4050	313	4050
ENSMUSG00000023088	ABCC1	Abcc1	ISR	Target-Gene		Abcc1	WT_TE_ACT_vs_WT_TE_RES	1	0.029	0.843	0.892	140	58.7	65.6	65.6	64.6
ENSMUSG00000023089	NDUFA5	Ndufa5	Complex I	Q-Module	Structural Subunits	Ndufa5	WT_TE_ACT_vs_WT_TE_RES	1.6	0.635	1.17e-06	8.07e-06	683	305	385	385	248
ENSMUSG00000023206	IL15RA	Il15ra	Adaptive Immune Response	Interleukins		Il15ra	WT_TE_ACT_vs_WT_TE_RES	1.1	0.163	0.463	0.58	82	45.2	48.3	48.3	43.2
ENSMUSG00000023274	CD4	Cd4	Adaptive Immune Response	Surface marker/receptor signaling		Cd4	WT_TE_ACT_vs_WT_TE_RES	-1.2	-0.214	0.0506	0.101	2810	1810	1880	1620	1880
ENSMUSG00000023341	MX1	Mx2	Innate Immune Genes	Classic		Mx2	WT_TE_ACT_vs_WT_TE_RES	-8.8	-3.14	0	3e-10	41	10.4	20.7	2.4	20.7
ENSMUSG00000024038	NDUFV3	Ndufv3	Complex I	N-Module	Structural Subunits	Ndufv3	WT_TE_ACT_vs_WT_TE_RES	1.9	0.956	0	0	2490	1040	1350	1350	698
ENSMUSG00000024054	SMCHD1	Smchd1	Innate Immune Genes	Non-canonical		Smchd1	WT_TE_ACT_vs_WT_TE_RES	1.1	0.189	0.597	0.7	66	39	36.5	36.5	31.9
ENSMUSG00000024079	EIF2AK2	Eif2ak2	ISR	Sensor/Initiator		Eif2ak2	WT_TE_ACT_vs_WT_TE_RES	1.5	0.592	0.000904	0.00321	127	53.9	74.4	74.4	49.3
ENSMUSG00000024079	EIF2AK2	Eif2ak2	Innate Immune Genes	Non-canonical		Eif2ak2	WT_TE_ACT_vs_WT_TE_RES	1.5	0.592	0.000904	0.00321	127	53.9	74.4	74.4	49.3
ENSMUSG00000024079	EIF2AK2	Eif2ak2	ISR Genes	ISR		Eif2ak2	WT_TE_ACT_vs_WT_TE_RES	1.5	0.592	0.000904	0.00321	127	53.9	74.4	74.4	49.3
ENSMUSG00000024082	NDUFAF7	Ndufaf7	Complex I	Q-Module	Assembly Factors	Ndufaf7	WT_TE_ACT_vs_WT_TE_RES	1.1	0.142	0.344	0.465	169	73.5	79.9	79.9	72.1
ENSMUSG00000024099	NDUFV2	Ndufv2	Complex I	N-Module	Structural Subunits	Ndufv2	WT_TE_ACT_vs_WT_TE_RES	1.7	0.763	0	0	1200	583	734	734	432
ENSMUSG00000024120	LRPPRC	Lrpprc	Complex IV	MITRAC Module	Assembly Factors	Lrpprc	WT_TE_ACT_vs_WT_TE_RES	1.1	0.101	0.51	0.624	255	121	127	127	118
ENSMUSG00000024142	MLST8	Mlst8	mTOR Genes:	mTOR Structural Genes:	mTORC1:	Mlst8	WT_TE_ACT_vs_WT_TE_RES	-1	-0.0104	0.932	0.953	174	87.6	89.4	88	89.4
ENSMUSG00000024177	NME4	Nme4	MIT-METABOLISM	NUCLEOTIDE SYNTHESIS:	Mitochondrial:	Nme4	WT_TE_ACT_vs_WT_TE_RES	-2.4	-1.24	1.16e-07	9.67e-07	214	54.6	87.7	37.1	87.7
ENSMUSG00000024181	MRPL28	Mrpl28	MT-Ribosome			Mrpl28	WT_TE_ACT_vs_WT_TE_RES	1.5	0.621	1.7e-06	1.13e-05	384	196	235	235	152
ENSMUSG00000024208	UQCC2	Uqcc2	Complex III		Assembly Factors	Uqcc2	WT_TE_ACT_vs_WT_TE_RES	1.6	0.716	2.6e-09	2.93e-08	818	387	462	462	281
ENSMUSG00000024238	ZEB1	Zeb1	HIF Genes:	Selected HIF target genes:		Zeb1	WT_TE_ACT_vs_WT_TE_RES	-1.1	-0.136	0.595	0.699	64	39.2	39.8	35.8	39.8
ENSMUSG00000024339	TAP2	Tap2	Adaptive Immune Response	Antigen presentation		Tap2	WT_TE_ACT_vs_WT_TE_RES	1.1	0.196	0.053	0.105	1100	667	703	703	614
ENSMUSG00000024349	STING1	Sting1	Innate Immune Genes	Inflammation		Sting1	WT_TE_ACT_vs_WT_TE_RES	2.1	1.07	0	0	1320	596	797	797	379
ENSMUSG00000024349	STING1	Sting1	mtDNA/dsRNA Innate Immune	Activated by mtDNA/dsRNA		Sting1	WT_TE_ACT_vs_WT_TE_RES	2.1	1.07	0	0	1320	596	797	797	379
ENSMUSG00000024401	TNF	Tnf	Innate Immune Genes	Inflammation		Tnf	WT_TE_ACT_vs_WT_TE_RES	-2.1	-1.09	1.19e-05	6.67e-05	204	92.7	115	54.1	115
ENSMUSG00000024401	TNF	Tnf	PANoptosis	Apoptosis/Pyroptosis	Extrinsic	Tnf	WT_TE_ACT_vs_WT_TE_RES	-2.1	-1.09	1.19e-05	6.67e-05	204	92.7	115	54.1	115
ENSMUSG00000024401	TNF	Tnf	ISR	Target-Gene		Tnf	WT_TE_ACT_vs_WT_TE_RES	-2.1	-1.09	1.19e-05	6.67e-05	204	92.7	115	54.1	115
ENSMUSG00000024436	MRPS18B	Mrps18b	MT-Ribosome			Mrps18b	WT_TE_ACT_vs_WT_TE_RES	-1.7	-0.78	0.121	0.206	12	4.6	5.3	3.2	5.3
ENSMUSG00000024442	DELE1	Dele1	ISR	Regulator		Dele1	WT_TE_ACT_vs_WT_TE_RES	-1.1	-0.161	0.347	0.469	108	44.7	48.7	43.7	48.7
ENSMUSG00000024507	HSD17B4	Hsd17b4	PEROXISOME:			Hsd17b4	WT_TE_ACT_vs_WT_TE_RES	1.6	0.722	0	1e-10	321	151	192	192	116
ENSMUSG00000024521	PMAIP1	Pmaip1	ISR	Target-Gene		Pmaip1	WT_TE_ACT_vs_WT_TE_RES	-8.5	-3.09	0	0	217	47.7	91.1	10.7	91.1
ENSMUSG00000024521	PMAIP1	Pmaip1	PANoptosis	PANoptosis Regulators	Death-Factor	Pmaip1	WT_TE_ACT_vs_WT_TE_RES	-8.5	-3.09	0	0	217	47.7	91.1	10.7	91.1
ENSMUSG00000024580	GRPEL2	Grpel2	Cytosolic Protein Import:	Pre-sequence Cleavage:		Grpel2	WT_TE_ACT_vs_WT_TE_RES	-1.6	-0.651	0.000148	0.000638	94	40.7	51.8	32.4	51.8
ENSMUSG00000024588	FECH	Fech	HIF Genes:	Selected HIF target genes:		Fech	WT_TE_ACT_vs_WT_TE_RES	-1.6	-0.717	0.00789	0.0211	138	36.9	54.3	33.3	54.3
ENSMUSG00000024610	CD74	Cd74	Adaptive Immune Response	Antigen presentation		Cd74	WT_TE_ACT_vs_WT_TE_RES	-1.2	-0.221	0.602	0.705	12100	6500	6950	5960	6950
ENSMUSG00000024621	CSF1R	Csf1r	Adaptive Immune Response	Surface marker/receptor signaling		Csf1r	WT_TE_ACT_vs_WT_TE_RES	-86	-6.42	0	0	619	93.4	222	2.6	222
ENSMUSG00000024640	PSAT1	Psat1	ISR	Target-Gene		Psat1	WT_TE_ACT_vs_WT_TE_RES	3.2	1.67	0	0	550	212	304	304	94.9
ENSMUSG00000024664	FADS3	Fads3	PEROXISOME:			Fads3	WT_TE_ACT_vs_WT_TE_RES	-12	-3.56	9.65e-07	6.79e-06	65	6.6	17.4	1.4	17.4
ENSMUSG00000024664	FADS3	Fads3	MIT-METABOLISM	FATTY ACID SYNTHESIS:		Fads3	WT_TE_ACT_vs_WT_TE_RES	-12	-3.56	9.65e-07	6.79e-06	65	6.6	17.4	1.4	17.4
ENSMUSG00000024665	FADS2	Fads2	MIT-METABOLISM	FATTY ACID SYNTHESIS:		Fads2	WT_TE_ACT_vs_WT_TE_RES	-1.3	-0.326	0.398	0.519	100	19.6	30.2	24.3	30.2
ENSMUSG00000024665	FADS2	Fads2	PEROXISOME:			Fads2	WT_TE_ACT_vs_WT_TE_RES	-1.3	-0.326	0.398	0.519	100	19.6	30.2	24.3	30.2
ENSMUSG00000024668	SDHAF2	Sdhaf2	Complex II		Assembly Factors	Sdhaf2	WT_TE_ACT_vs_WT_TE_RES	1.3	0.39	0.00135	0.00455	424	227	259	259	198
ENSMUSG00000024683	MRPL16	Mrpl16	MT-Ribosome			Mrpl16	WT_TE_ACT_vs_WT_TE_RES	1.4	0.482	0.000417	0.0016	309	152	179	179	127
ENSMUSG00000024742	FEN1	Fen1	mtDNA/dsRNA Innate Immune	Release mtDNA/dsRNA		Fen1	WT_TE_ACT_vs_WT_TE_RES	2	1.02	0	1e-10	905	382	490	490	241
ENSMUSG00000024778	FAS	Fas	PANoptosis	Apoptosis	Extrinsic	Fas	WT_TE_ACT_vs_WT_TE_RES	1.4	0.525	0.106	0.185	56	25.8	27.4	27.4	18.8
ENSMUSG00000024778	FAS	Fas	MIT-METABOLISM	FATTY ACID SYNTHESIS:		Fas	WT_TE_ACT_vs_WT_TE_RES	1.4	0.525	0.106	0.185	56	25.8	27.4	27.4	18.8
ENSMUSG00000024892	PC	Pcx	MIT-METABOLISM	GLUCONEOGENESIS		Pcx	WT_TE_ACT_vs_WT_TE_RES	2.4	1.24	0.000366	0.00143	33	12.6	16	16	6.8
ENSMUSG00000024900	CPT1A	Cpt1a	MITOCHONDRIAL METABOLISM	Fatty Acid Oxidation:		Cpt1a	WT_TE_ACT_vs_WT_TE_RES	1.6	0.684	3.18e-05	0.000164	339	169	204	204	127
ENSMUSG00000024902	MRPL11	Mrpl11	MT-Ribosome			Mrpl11	WT_TE_ACT_vs_WT_TE_RES	1.2	0.226	0.0695	0.131	419	211	225	225	192
ENSMUSG00000024927	RELA	Rela	MT INNATE IMMUNITY:	Inflammasome Genes:		Rela	WT_TE_ACT_vs_WT_TE_RES	-1.3	-0.389	0.00291	0.00889	828	403	415	318	415
ENSMUSG00000024927	RELA	Rela	mtDNA/dsRNA Innate Immune	Activated by mtDNA/dsRNA		Rela	WT_TE_ACT_vs_WT_TE_RES	-1.3	-0.389	0.00291	0.00889	828	403	415	318	415
ENSMUSG00000024959	BAD	Bad	ISR	Target-Gene		Bad	WT_TE_ACT_vs_WT_TE_RES	1.4	0.487	0.00283	0.00867	253	110	134	134	94.3
ENSMUSG00000024959	BAD	Bad	PANoptosis	PANoptosis Regulators	Death-Factor	Bad	WT_TE_ACT_vs_WT_TE_RES	1.4	0.487	0.00283	0.00867	253	110	134	134	94.3
ENSMUSG00000025040	FUNDC1	Fundc1	Mitophagy:			Fundc1	WT_TE_ACT_vs_WT_TE_RES	1.1	0.157	0.508	0.621	53	24.1	26.9	26.9	24.2
ENSMUSG00000025068	GSTO1	Gsto1	ANTIOXIDANT DEFENSES:	GLUTATHIONE METABOLISM:		Gsto1	WT_TE_ACT_vs_WT_TE_RES	-1.3	-0.407	0.0273	0.0606	518	143	176	134	176
ENSMUSG00000025076	CASP7	Casp7	PANoptosis	Apoptosis	Intrinsic/Extrinsic	Casp7	WT_TE_ACT_vs_WT_TE_RES	-1.4	-0.437	0.0276	0.0612	91	40.6	47	35.1	47
ENSMUSG00000025161	SLC16A3	Slc16a3	MIT-METABOLISM	GLYCOLYSIS:		Slc16a3	WT_TE_ACT_vs_WT_TE_RES	5.9	2.56	0	0	1130	267	469	469	79.2
ENSMUSG00000025163	CD7	Cd7	Adaptive Immune Response	Surface marker/receptor signaling		Cd7	WT_TE_ACT_vs_WT_TE_RES	1.1	0.148	0.604	0.705	1250	524	573	573	517
ENSMUSG00000025204	NDUFB8	Ndufb8	Complex I	ND5-Module	Structural Subunits	Ndufb8	WT_TE_ACT_vs_WT_TE_RES	1.6	0.654	2.14e-07	1.7e-06	622	318	363	363	230
ENSMUSG00000025208	MRPL43	Mrpl43	MT-Ribosome			Mrpl43	WT_TE_ACT_vs_WT_TE_RES	1.2	0.3	0.00121	0.00416	678	380	406	406	329
ENSMUSG00000025225	NFKB2	Nfkb2	ISR	Target-Gene		Nfkb2	WT_TE_ACT_vs_WT_TE_RES	1.1	0.181	0.255	0.37	752	489	497	497	438
ENSMUSG00000025225	NFKB2	Nfkb2	mtDNA/dsRNA Innate Immune	Activated by mtDNA/dsRNA		Nfkb2	WT_TE_ACT_vs_WT_TE_RES	1.1	0.181	0.255	0.37	752	489	497	497	438
ENSMUSG00000025234	ARIH1	Arih1	Mitophagy:			Arih1	WT_TE_ACT_vs_WT_TE_RES	-1.1	-0.183	0.592	0.695	75	40.5	34.6	30.5	34.6
ENSMUSG00000025393	ATP5F1B	Atp5b	Complex V	F1-Module	Structural Subunits	Atp5b	WT_TE_ACT_vs_WT_TE_RES	1.6	0.675	0	1e-10	5560	2860	3390	3390	2120
ENSMUSG00000025403	SHMT2	Shmt2	MITOCHONDRIAL METABOLISM	Folate Single Carbon Metabolism:		Shmt2	WT_TE_ACT_vs_WT_TE_RES	1.7	0.748	9.71e-08	8.21e-07	830	398	491	491	291
ENSMUSG00000025408	DDIT3	Ddit3	ISR	Sensor/Initiator		Ddit3	WT_TE_ACT_vs_WT_TE_RES	-4.1	-2.04	0	0	698	243	357	87.6	357
ENSMUSG00000025428	ATP5F1A	Atp5a1	Complex V	F1-Module	Structural Subunits	Atp5a1	WT_TE_ACT_vs_WT_TE_RES	1.7	0.791	0	0	3600	1830	2260	2260	1300
ENSMUSG00000025486	SIRT3	Sirt3	UPRMT/ER	Sensor/Initiator		Sirt3	WT_TE_ACT_vs_WT_TE_RES	-1.2	-0.304	0.119	0.203	119	46	54.4	44.6	54.4
ENSMUSG00000025498	IRF7	Irf7	Innate Immune Genes	Classic		Irf7	WT_TE_ACT_vs_WT_TE_RES	-3.1	-1.61	0	0	748	273	459	151	459
ENSMUSG00000025498	IRF7	Irf7	mtDNA/dsRNA Innate Immune	Activated by mtDNA/dsRNA		Irf7	WT_TE_ACT_vs_WT_TE_RES	-3.1	-1.61	0	0	748	273	459	151	459
ENSMUSG00000025503	TALDO1	Taldo1	MIT-METABOLISM	NADPH SYNTHESIS-PENTOSE PHOSPHATE CYCLE:		Taldo1	WT_TE_ACT_vs_WT_TE_RES	-1.2	-0.316	0.00258	0.008	3860	1420	1660	1340	1660
ENSMUSG00000025533	ASL	Asl	MITOCHONDRIAL METABOLISM	Urea Cycle:		Asl	WT_TE_ACT_vs_WT_TE_RES	1.2	0.268	0.0527	0.104	160	98.9	104	104	86.4
ENSMUSG00000025574	TK1	Tk1	MIT-METABOLISM	NUCLEOTIDE SYNTHESIS:	Nuclear:	Tk1	WT_TE_ACT_vs_WT_TE_RES	2.9	1.53	3e-10	3.9e-09	783	296	423	423	146
ENSMUSG00000025583	RPTOR	Rptor	mTOR Genes:	mTOR Structural Genes:	mTORC1:	Rptor	WT_TE_ACT_vs_WT_TE_RES	-1.3	-0.419	0.00106	0.00369	177	89.2	108	80.7	108
ENSMUSG00000025651	UQCRC1	Uqcrc1	Complex III		Structural Subunits	Uqcrc1	WT_TE_ACT_vs_WT_TE_RES	1.3	0.394	0.000111	0.000495	1800	911	1010	1010	769
ENSMUSG00000025733	RHOT2	Rhot2	mtDNA/dsRNA Release	Mitochondrial-derived vesicles		Rhot2	WT_TE_ACT_vs_WT_TE_RES	1.1	0.166	0.184	0.287	401	231	251	251	224
ENSMUSG00000025745	HADHA	Hadha	MITOCHONDRIAL METABOLISM	Fatty Acid Oxidation:		Hadha	WT_TE_ACT_vs_WT_TE_RES	1.3	0.362	2.15e-05	0.000115	778	455	506	506	394
ENSMUSG00000025747	TYMS	Tyms	MIT-METABOLISM	NUCLEOTIDE SYNTHESIS:	Nuclear:	Tyms	WT_TE_ACT_vs_WT_TE_RES	3.5	1.82	0	0	562	208	300	300	84.4
ENSMUSG00000025781	ATP5F1C	Atp5c1	Complex V	F1-Module	Structural Subunits	Atp5c1	WT_TE_ACT_vs_WT_TE_RES	1.3	0.405	9.8e-09	9.92e-08	2100	1200	1300	1300	983
ENSMUSG00000025823	PDIA4	Pdia4	UPRMT/ER	Target-Gene		Pdia4	WT_TE_ACT_vs_WT_TE_RES	-1.1	-0.137	0.408	0.528	187	98	105	95.4	105
ENSMUSG00000025860	XIAP	Xiap	ISR	Target-Gene		Xiap	WT_TE_ACT_vs_WT_TE_RES	-1.2	-0.281	0.498	0.612	16	6.5	7.2	6.2	7.2
ENSMUSG00000025860	XIAP	Xiap	PANoptosis	PANoptosis Regulators	Survivial-Factor	Xiap	WT_TE_ACT_vs_WT_TE_RES	-1.2	-0.281	0.498	0.612	16	6.5	7.2	6.2	7.2
ENSMUSG00000025940	TMEM70	Tmem70	Complex V	N/A	Structural Subunits	Tmem70	WT_TE_ACT_vs_WT_TE_RES	1.6	0.674	5.98e-07	4.36e-06	247	112	144	144	88.8
ENSMUSG00000025940	TMEM70	Tmem70	Complex I	ND4-Module	Assembly Factors	Tmem70	WT_TE_ACT_vs_WT_TE_RES	1.6	0.674	5.98e-07	4.36e-06	247	112	144	144	88.8
ENSMUSG00000025950	IDH1	Idh1	MITOCHONDRIAL METABOLISM	TCA Cycle:		Idh1	WT_TE_ACT_vs_WT_TE_RES	-2	-0.995	0.00195	0.00629	60	19.7	28.6	14.3	28.6
ENSMUSG00000025968	NDUFS1	Ndufs1	Complex I	N-Module	Structural Subunits	Ndufs1	WT_TE_ACT_vs_WT_TE_RES	1.2	0.216	0.205	0.311	279	143	165	165	142
ENSMUSG00000026005	RPE	Rpe	MIT-METABOLISM	NADPH SYNTHESIS-PENTOSE PHOSPHATE CYCLE:		Rpe	WT_TE_ACT_vs_WT_TE_RES	1.3	0.328	0.154	0.251	74	32.3	36.5	36.5	29
ENSMUSG00000026009	ICOS	Icos	Adaptive Immune Response	Surface marker/receptor signaling		Icos	WT_TE_ACT_vs_WT_TE_RES	3.1	1.62	9.5e-09	9.72e-08	172	51.9	68.7	68.7	22.6
ENSMUSG00000026029	CASP8	Casp8	PANoptosis	Apoptosis	Extrinsic	Casp8	WT_TE_ACT_vs_WT_TE_RES	1.3	0.429	0.0058	0.0162	518	238	259	259	193
ENSMUSG00000026032	NDUFB3	Ndufb3	Complex I	ND5-Module	Structural Subunits	Ndufb3	WT_TE_ACT_vs_WT_TE_RES	1.2	0.233	0.0761	0.141	890	462	509	509	433
ENSMUSG00000026072	IL1R1	Il1r1	PANoptosis	Necroptosis	Inflammasome	Il1r1	WT_TE_ACT_vs_WT_TE_RES	-1.3	-0.36	0.403	0.523	17	5.7	7.2	5.5	7.2
ENSMUSG00000026072	IL1R1	Il1r1	mtDNA/dsRNA Innate Immune	Activated by mtDNA		Il1r1	WT_TE_ACT_vs_WT_TE_RES	-1.3	-0.36	0.403	0.523	17	5.7	7.2	5.5	7.2
ENSMUSG00000026087	MRPL30	Mrpl30	MT-Ribosome			Mrpl30	WT_TE_ACT_vs_WT_TE_RES	1.1	0.12	0.208	0.316	1470	797	849	849	781
ENSMUSG00000026104	STAT1	Stat1	MT INNATE IMMUNITY:	Interferon Pathway Genes:		Stat1	WT_TE_ACT_vs_WT_TE_RES	2.4	1.25	0	0	3700	1940	2690	2690	1130
ENSMUSG00000026104	STAT1	Stat1	Innate Immune Genes	Classic		Stat1	WT_TE_ACT_vs_WT_TE_RES	2.4	1.25	0	0	3700	1940	2690	2690	1130
ENSMUSG00000026117	ZAP70	Zap70	Adaptive Immune Response	Surface marker/receptor signaling		Zap70	WT_TE_ACT_vs_WT_TE_RES	1.1	0.197	0.0532	0.105	1100	653	658	658	575
ENSMUSG00000026154	SDHAF4	Sdhaf4	Complex II		Assembly Factors	Sdhaf4	WT_TE_ACT_vs_WT_TE_RES	-1.1	-0.152	0.328	0.45	132	67	72.4	65.2	72.4
ENSMUSG00000026172	BCS1L	Bcs1l	Complex III		Assembly Factors	Bcs1l	WT_TE_ACT_vs_WT_TE_RES	1	0.0251	0.888	0.923	111	46.2	47.9	47.9	46.7
ENSMUSG00000026179	PNKD	Pnkd	Complex IV	MT-CO2-Module	Assembly Factors	Pnkd	WT_TE_ACT_vs_WT_TE_RES	1.2	0.279	0.12	0.205	112	59.2	68	68	55.9
ENSMUSG00000026192	ATIC	Atic	MIT-METABOLISM	NUCLEOTIDE SYNTHESIS:	Nuclear:	Atic	WT_TE_ACT_vs_WT_TE_RES	-1	-0.0655	0.637	0.734	782	338	322	308	322
ENSMUSG00000026248	MRPL44	Mrpl44	MT-Ribosome			Mrpl44	WT_TE_ACT_vs_WT_TE_RES	1.3	0.41	2.68e-05	0.00014	271	143	163	163	121
ENSMUSG00000026260	NDUFA10	Ndufa10	Complex I	ND2-Model	Structural Subunits	Ndufa10	WT_TE_ACT_vs_WT_TE_RES	1.2	0.302	2.09e-05	0.000112	994	576	656	656	532
ENSMUSG00000026285	PDCD1	Pdcd1	Adaptive Immune Response	Surface marker/receptor signaling		Pdcd1	WT_TE_ACT_vs_WT_TE_RES	1.2	0.236	0.341	0.462	181	74.6	86.7	86.7	73.6
ENSMUSG00000026289	ATG16L1	Atg16l1	ISR	Target-Gene		Atg16l1	WT_TE_ACT_vs_WT_TE_RES	-1.4	-0.473	0.000124	0.000547	217	114	130	94	130
ENSMUSG00000026335	PAM	Pam	Cytosolic Protein Import:	Translocase Inner Membrane (TIMM):		Pam	WT_TE_ACT_vs_WT_TE_RES	-3.6	-1.83	0.0267	0.0596	5	2.2	3.1	1	3.1
ENSMUSG00000026393	NEK7	Nek7	PANoptosis	Necroptosis	NLRP3-I	Nek7	WT_TE_ACT_vs_WT_TE_RES	1.4	0.496	6.89e-08	5.99e-07	511	257	287	287	204
ENSMUSG00000026492	TFB2M	Tfb2m	MIT-Biogenesis	mtDNA transcription:		Tfb2m	WT_TE_ACT_vs_WT_TE_RES	1.1	0.166	0.735	0.813	21	8	7.8	7.8	7
ENSMUSG00000026500	COX20	Cox20	Complex IV	MT-CO2-Module	Assembly Factors	Cox20	WT_TE_ACT_vs_WT_TE_RES	-1.2	-0.271	0.0119	0.0301	764	409	468	388	468
ENSMUSG00000026526	FH	Fh1	MITOCHONDRIAL METABOLISM	TCA Cycle:		Fh1	WT_TE_ACT_vs_WT_TE_RES	1.9	0.902	0	0	588	280	365	365	194
ENSMUSG00000026628	ATF3	Atf3	ISR	Sensor/Initiator		Atf3	WT_TE_ACT_vs_WT_TE_RES	-47	-5.54	0	0	2330	416	884	18.9	884
ENSMUSG00000026628	ATF3	Atf3	UPRMT/ER	Sensor/Initiator		Atf3	WT_TE_ACT_vs_WT_TE_RES	-47	-5.54	0	0	2330	416	884	18.9	884
ENSMUSG00000026628	ATF3	Atf3	ISR Genes	ISR		Atf3	WT_TE_ACT_vs_WT_TE_RES	-47	-5.54	0	0	2330	416	884	18.9	884
ENSMUSG00000026663	ATF6	Atf6	ISR Genes	ISR		Atf6	WT_TE_ACT_vs_WT_TE_RES	1.3	0.429	0.116	0.199	82	36.3	46.3	46.3	34.2
ENSMUSG00000026663	ATF6	Atf6	UPRMT/ER	Sensor/Initiator		Atf6	WT_TE_ACT_vs_WT_TE_RES	1.3	0.429	0.116	0.199	82	36.3	46.3	46.3	34.2
ENSMUSG00000026664	PHYH	Phyh	PEROXISOME:			Phyh	WT_TE_ACT_vs_WT_TE_RES	-1.2	-0.283	0.0455	0.0926	269	119	134	110	134
ENSMUSG00000026672	OPTN	Optn	Mitophagy:			Optn	WT_TE_ACT_vs_WT_TE_RES	-1.9	-0.89	0.000879	0.00312	74	19	30.2	16.3	30.2
ENSMUSG00000026728	VIM	Vim	HIF Genes:	Selected HIF target genes:		Vim	WT_TE_ACT_vs_WT_TE_RES	2.9	1.56	0	0	13200	4650	6020	6020	2040
ENSMUSG00000026770	IL2RA	Il2ra	Adaptive Immune Response	Interleukins		Il2ra	WT_TE_ACT_vs_WT_TE_RES	26	4.71	0	0	542	157	235	235	8.8
ENSMUSG00000026784	PDSS1	Pdss1	MITOCHONDRIAL METABOLISM	CoQ Synthesis:		Pdss1	WT_TE_ACT_vs_WT_TE_RES	1.9	0.904	0.00105	0.00365	65	26.7	34.3	34.3	18.2
ENSMUSG00000026812	TSC1	Tsc1	mTOR Genes:	mTOR Structural Genes:	mTORC1:	Tsc1	WT_TE_ACT_vs_WT_TE_RES	-1.3	-0.35	0.014	0.0346	162	89.7	99.4	78.2	99.4
ENSMUSG00000026814	ENG	Eng	HIF Genes:	Selected HIF target genes:		Eng	WT_TE_ACT_vs_WT_TE_RES	-4.2	-2.08	3.7e-08	3.4e-07	197	30.8	66.9	16	66.9
ENSMUSG00000026819	SLC25A25	Slc25a25	MITOCHONDRIAL METABOLISM	ATP/NAD+ Carriers:		Slc25a25	WT_TE_ACT_vs_WT_TE_RES	-2.4	-1.28	0	0	322	126	153	62.9	153
ENSMUSG00000026864	HSPA5	Hspa5	UPRMT/ER	Target-Gene		Hspa5	WT_TE_ACT_vs_WT_TE_RES	-1.7	-0.736	0.000184	0.000774	2610	1200	1470	879	1470
ENSMUSG00000026872	ZEB2	Zeb2	HIF Genes:	Selected HIF target genes:		Zeb2	WT_TE_ACT_vs_WT_TE_RES	-3.7	-1.9	3e-10	4.1e-09	212	36.3	65	17.4	65
ENSMUSG00000026895	NDUFA8	Ndufa8	Complex I	Q/ND1-Module	Structural Subunits	Ndufa8	WT_TE_ACT_vs_WT_TE_RES	1.7	0.758	0	0	999	497	593	593	350
ENSMUSG00000026896	IFIH1	Ifih1	mtDNA/dsRNA Innate Immune	Activated by mtdsRNA		Ifih1	WT_TE_ACT_vs_WT_TE_RES	-1.8	-0.862	3.52e-05	0.000179	94	32.5	46	25.7	46
ENSMUSG00000026896	IFIH1	Ifih1	Innate Immune Genes	Classic		Ifih1	WT_TE_ACT_vs_WT_TE_RES	-1.8	-0.862	3.52e-05	0.000179	94	32.5	46	25.7	46
ENSMUSG00000026926	PMPCA	Pmpca	Cytosolic Protein Import:	Pre-sequence Cleavage:		Pmpca	WT_TE_ACT_vs_WT_TE_RES	1.4	0.449	3.99e-05	0.000201	246	129	145	145	106
ENSMUSG00000027010	SLC25A12	Slc25a12	MITOCHONDRIAL METABOLISM	ATP/NAD+ Carriers:		Slc25a12	WT_TE_ACT_vs_WT_TE_RES	1.2	0.307	0.00164	0.0054	364	193	208	208	168
ENSMUSG00000027076	TIMM10	Timm10	Cytosolic Protein Import:	Translocase Inner Membrane (TIMM):		Timm10	WT_TE_ACT_vs_WT_TE_RES	-1.1	-0.156	0.23	0.341	312	137	141	128	141
ENSMUSG00000027104	ATF2	Atf2	ISR	Target-Gene		Atf2	WT_TE_ACT_vs_WT_TE_RES	-1.8	-0.856	0.000296	0.00118	99	49.7	58.4	32.3	58.4
ENSMUSG00000027104	ATF2	Atf2	UPRMT/ER	Sensor/Initiator		Atf2	WT_TE_ACT_vs_WT_TE_RES	-1.8	-0.856	0.000296	0.00118	99	49.7	58.4	32.3	58.4
ENSMUSG00000027187	CAT	Cat	PEROXISOME:			Cat	WT_TE_ACT_vs_WT_TE_RES	-1.5	-0.586	8.82e-05	0.000404	250	109	136	90.2	136
ENSMUSG00000027187	CAT	Cat	ANTIOXIDANT DEFENSES:			Cat	WT_TE_ACT_vs_WT_TE_RES	-1.5	-0.586	8.82e-05	0.000404	250	109	136	90.2	136
ENSMUSG00000027248	PDIA3	Pdia3	UPRMT/ER	Target-Gene		Pdia3	WT_TE_ACT_vs_WT_TE_RES	1.8	0.825	1.68e-07	1.36e-06	717	306	379	379	214
ENSMUSG00000027305	NDUFAF1	Ndufaf1	Complex I	ND2-Model	Assembly Factors	Ndufaf1	WT_TE_ACT_vs_WT_TE_RES	1.5	0.577	0.0102	0.0263	52	23.9	29.5	29.5	20.1
ENSMUSG00000027367	STARD7	Stard7	ISR	Target-Gene		Stard7	WT_TE_ACT_vs_WT_TE_RES	1.7	0.796	1.98e-05	0.000107	255	87.2	112	112	64.7
ENSMUSG00000027374	MRPS5	Mrps5	MT-Ribosome			Mrps5	WT_TE_ACT_vs_WT_TE_RES	-1.2	-0.303	0.00769	0.0206	330	160	176	143	176
ENSMUSG00000027381	BCL2L11	Bcl2l11	ISR	Target-Gene		Bcl2l11	WT_TE_ACT_vs_WT_TE_RES	2.3	1.18	7.62e-06	4.47e-05	356	165	220	220	97
ENSMUSG00000027381	BCL2L11	Bcl2l11	PANoptosis	PANoptosis Regulators	Death-Factor	Bcl2l11	WT_TE_ACT_vs_WT_TE_RES	2.3	1.18	7.62e-06	4.47e-05	356	165	220	220	97
ENSMUSG00000027384	NDUFAF5	Ndufaf5	Complex I	Q-Module	Assembly Factors	Ndufaf5	WT_TE_ACT_vs_WT_TE_RES	-1.1	-0.141	0.316	0.437	160	78.3	81.5	74.8	81.5
ENSMUSG00000027398	IL1B	Il1b	Innate Immune Genes	Inflammation		Il1b	WT_TE_ACT_vs_WT_TE_RES	-29	-4.84	0	0	88	12.2	31.7	1.1	31.7
ENSMUSG00000027398	IL1B	Il1b	mtDNA/dsRNA Innate Immune	Activated by mtDNA		Il1b	WT_TE_ACT_vs_WT_TE_RES	-29	-4.84	0	0	88	12.2	31.7	1.1	31.7
ENSMUSG00000027398	IL1B	Il1b	Adaptive Immune Response	Interleukins		Il1b	WT_TE_ACT_vs_WT_TE_RES	-29	-4.84	0	0	88	12.2	31.7	1.1	31.7
ENSMUSG00000027398	IL1B	Il1b	PANoptosis	Necroptosis	NLRP3-I	Il1b	WT_TE_ACT_vs_WT_TE_RES	-29	-4.84	0	0	88	12.2	31.7	1.1	31.7
ENSMUSG00000027424	MGME1	Mgme1	mtDNA/dsRNA Innate Immune	Release mtDNA/dsRNA		Mgme1	WT_TE_ACT_vs_WT_TE_RES	1.1	0.0782	0.668	0.76	101	45.2	45.9	45.9	43.4
ENSMUSG00000027514	ZBP1	Zbp1	mtDNA/dsRNA Innate Immune	Activated by mtDNA/dsRNA		Zbp1	WT_TE_ACT_vs_WT_TE_RES	2.3	1.22	0	0	1420	659	878	878	376
ENSMUSG00000027514	ZBP1	Zbp1	Innate Immune Genes	Non-canonical		Zbp1	WT_TE_ACT_vs_WT_TE_RES	2.3	1.22	0	0	1420	659	878	878	376
ENSMUSG00000027650	TTI1	Tti1	mTOR Genes:	mTOR Structural Genes:	mTORC1:	Tti1	WT_TE_ACT_vs_WT_TE_RES	1	0.0675	0.736	0.813	195	102	106	106	102
ENSMUSG00000027668	MFN1	Mfn1	Mitochondrial Fusion-Fission:			Mfn1	WT_TE_ACT_vs_WT_TE_RES	-1.1	-0.0929	0.725	0.805	34	15.2	17.1	16.2	17.1
ENSMUSG00000027673	NDUFB5	Ndufb5	Complex I	ND4-Module	Structural Subunits	Ndufb5	WT_TE_ACT_vs_WT_TE_RES	1.4	0.469	8.1e-09	8.27e-08	986	558	633	633	457
ENSMUSG00000027710	ACAD9	Acad9	Complex I	ND2-Model	Assembly Factors	Acad9	WT_TE_ACT_vs_WT_TE_RES	-1.2	-0.259	0.382	0.503	36	12.4	14.1	12.2	14.1
ENSMUSG00000027809	ETFDH	Etfdh	MITOCHONDRIAL METABOLISM	Fatty Acid Oxidation:		Etfdh	WT_TE_ACT_vs_WT_TE_RES	1.3	0.392	0.0117	0.0298	200	97.2	111	111	84.3
ENSMUSG00000027863	CD2	Cd2	Adaptive Immune Response	Surface marker/receptor signaling		Cd2	WT_TE_ACT_vs_WT_TE_RES	1.3	0.409	4.17e-05	0.000209	2800	1790	1800	1800	1360
ENSMUSG00000027951	ADAR	Adar	Innate Immune Genes	Classic		Adar	WT_TE_ACT_vs_WT_TE_RES	-1	-0.025	0.804	0.864	534	286	303	299	303
ENSMUSG00000027951	ADAR	Adar	mtDNA/dsRNA Innate Immune	Activated by mtDNA/dsRNA		Adar	WT_TE_ACT_vs_WT_TE_RES	-1	-0.025	0.804	0.864	534	286	303	299	303
ENSMUSG00000027951	ADAR	Adar	ISR	Regulator		Adar	WT_TE_ACT_vs_WT_TE_RES	-1	-0.025	0.804	0.864	534	286	303	299	303
ENSMUSG00000027984	HADH	Hadh	MITOCHONDRIAL METABOLISM	Fatty Acid Oxidation:		Hadh	WT_TE_ACT_vs_WT_TE_RES	1.1	0.08	0.5	0.614	439	243	237	237	225
ENSMUSG00000027994	MCUB	Mcub	MITOCHONDRIAL METABOLISM	Additional Carriers:		Mcub	WT_TE_ACT_vs_WT_TE_RES	1.5	0.61	0.00421	0.0123	105	47	55.9	55.9	36.2
ENSMUSG00000028048	GBA	Gba	mtDNA/dsRNA Release	Mitochondrial-derived vesicles		Gba	WT_TE_ACT_vs_WT_TE_RES	-1	-0.0641	0.52	0.632	314	182	191	183	191
ENSMUSG00000028076	CD1D	Cd1d1	Adaptive Immune Response	Surface marker/receptor signaling		Cd1d1	WT_TE_ACT_vs_WT_TE_RES	-1.7	-0.763	8.2e-05	0.000379	162	70.5	93.7	55.4	93.7
ENSMUSG00000028124	GCLM	Gclm	ANTIOXIDANT DEFENSES:	GLUTATHIONE METABOLISM:		Gclm	WT_TE_ACT_vs_WT_TE_RES	-1.3	-0.34	0.158	0.256	738	235	300	237	300
ENSMUSG00000028140	MRPL9	Mrpl9	MT-Ribosome			Mrpl9	WT_TE_ACT_vs_WT_TE_RES	1.3	0.43	0.000192	0.000804	312	177	202	202	149
ENSMUSG00000028163	NFKB1	Nfkb1	ISR	Target-Gene		Nfkb1	WT_TE_ACT_vs_WT_TE_RES	1.4	0.473	2e-09	2.24e-08	1600	859	972	972	701
ENSMUSG00000028163	NFKB1	Nfkb1	mtDNA/dsRNA Innate Immune	Activated by mtDNA/dsRNA		Nfkb1	WT_TE_ACT_vs_WT_TE_RES	1.4	0.473	2e-09	2.24e-08	1600	859	972	972	701
ENSMUSG00000028163	NFKB1	Nfkb1	MT INNATE IMMUNITY:	Inflammasome Genes:		Nfkb1	WT_TE_ACT_vs_WT_TE_RES	1.4	0.473	2e-09	2.24e-08	1600	859	972	972	701
ENSMUSG00000028163	NFKB1	Nfkb1	Innate Immune Genes	Inflammation		Nfkb1	WT_TE_ACT_vs_WT_TE_RES	1.4	0.473	2e-09	2.24e-08	1600	859	972	972	701
ENSMUSG00000028223	DECR1	Decr1	MITOCHONDRIAL METABOLISM	Fatty Acid Oxidation:		Decr1	WT_TE_ACT_vs_WT_TE_RES	1.2	0.212	0.723	0.803	6	2.8	3.1	3.1	2.6
ENSMUSG00000028261	NDUFAF4	Ndufaf4	Complex I	Q-Module	Assembly Factors	Ndufaf4	WT_TE_ACT_vs_WT_TE_RES	-1.4	-0.504	0.0938	0.167	42	15.6	19.7	14.2	19.7
ENSMUSG00000028367	TXN	Txn1	ANTIOXIDANT DEFENSES:			Txn1	WT_TE_ACT_vs_WT_TE_RES	2.5	1.33	0	0	7120	2800	3940	3940	1570
ENSMUSG00000028367	TXN	Txn1	ISR	Target-Gene		Txn1	WT_TE_ACT_vs_WT_TE_RES	2.5	1.33	0	0	7120	2800	3940	3940	1570
ENSMUSG00000028398	DMAC1	Dmac1	Complex I	ND5-Module	Assembly Factors	Dmac1	WT_TE_ACT_vs_WT_TE_RES	-1.1	-0.0729	0.6	0.703	569	275	271	258	271
ENSMUSG00000028405	ACO1	Aco1	MITOCHONDRIAL METABOLISM	TCA Cycle:		Aco1	WT_TE_ACT_vs_WT_TE_RES	1.3	0.365	0.00622	0.0172	187	94	106	106	82.3
ENSMUSG00000028542	SLC6A9	Slc6a9	ISR	Target-Gene		Slc6a9	WT_TE_ACT_vs_WT_TE_RES	-5	-2.31	1.23e-05	6.93e-05	35	6.4	14.9	3	14.9
ENSMUSG00000028599	TNFRSF1B	Tnfrsf1b	Innate Immune Genes	Inflammation		Tnfrsf1b	WT_TE_ACT_vs_WT_TE_RES	-1	-0.0621	0.787	0.852	316	138	127	121	127
ENSMUSG00000028607	CPT2	Cpt2	MITOCHONDRIAL METABOLISM	Fatty Acid Oxidation:		Cpt2	WT_TE_ACT_vs_WT_TE_RES	1.2	0.206	0.201	0.308	83	42.9	47.1	47.1	40.6
ENSMUSG00000028648	NDUFS5	Ndufs5	Complex I	ND2-Model	Structural Subunits	Ndufs5	WT_TE_ACT_vs_WT_TE_RES	1.7	0.795	4.4e-05	0.000219	86	39.1	48.6	48.6	28.3
ENSMUSG00000028710	ATPAF1	Atpaf1	Complex V	F1-Module	Assembly Factors	Atpaf1	WT_TE_ACT_vs_WT_TE_RES	1.1	0.148	0.769	0.839	10	5.5	5.3	5.3	4.6
ENSMUSG00000028756	PINK1	Pink1	Mitophagy:			Pink1	WT_TE_ACT_vs_WT_TE_RES	-1.1	-0.128	0.447	0.566	597	365	377	345	377
ENSMUSG00000028893	SESN2	Sesn2	ISR	Target-Gene		Sesn2	WT_TE_ACT_vs_WT_TE_RES	1.3	0.348	0.375	0.496	116	71.8	64.5	64.5	50.5
ENSMUSG00000028893	SESN2	Sesn2	ISR Genes	ISR		Sesn2	WT_TE_ACT_vs_WT_TE_RES	1.3	0.348	0.375	0.496	116	71.8	64.5	64.5	50.5
ENSMUSG00000028914	CASP9	Casp9	PANoptosis	Apoptosis	Intrinsic	Casp9	WT_TE_ACT_vs_WT_TE_RES	-1.3	-0.41	0.084	0.153	50	25.3	29.9	22.5	29.9
ENSMUSG00000028945	RHEB	Rheb	mTOR Genes:	mTOR Structural Genes:	mTORC1:	Rheb	WT_TE_ACT_vs_WT_TE_RES	1.2	0.264	0.262	0.378	550	313	309	309	257
ENSMUSG00000028961	PGD	Pgd	MIT-METABOLISM	NADPH SYNTHESIS-PENTOSE PHOSPHATE CYCLE:		Pgd	WT_TE_ACT_vs_WT_TE_RES	1.1	0.192	0.184	0.287	1480	582	665	665	581
ENSMUSG00000028965	TNFRSF9	Tnfrsf9	Innate Immune Genes	Inflammation		Tnfrsf9	WT_TE_ACT_vs_WT_TE_RES	5	2.32	0	0	603	208	358	358	71.5
ENSMUSG00000028975	PEX14	Pex14	PEROXISOME:			Pex14	WT_TE_ACT_vs_WT_TE_RES	-1.1	-0.156	0.203	0.31	195	92.8	93.6	84.3	93.6
ENSMUSG00000028978	NOS3	Nos3	HIF Genes:	Selected HIF target genes:		Nos3	WT_TE_ACT_vs_WT_TE_RES	-2.4	-1.26	0.201	0.307	3	1.3	1.6	0.7	1.6
ENSMUSG00000028991	MTOR	Mtor	mTOR Genes:	mTOR Structural Genes:	mTORC1:	Mtor	WT_TE_ACT_vs_WT_TE_RES	-1	-0.00854	0.935	0.955	280	147	144	143	144
ENSMUSG00000028998	TOMM7	Tomm7	Cytosolic Protein Import:	Translocase outer membrane (TOMM):		Tomm7	WT_TE_ACT_vs_WT_TE_RES	1.1	0.153	0.0879	0.158	1730	1020	1080	1080	974
ENSMUSG00000029009	MTHFR	Mthfr	MITOCHONDRIAL METABOLISM	Folate Single Carbon Metabolism:		Mthfr	WT_TE_ACT_vs_WT_TE_RES	-1.3	-0.348	0.117	0.201	78	40.7	40.9	32.3	40.9
ENSMUSG00000029017	PMPCB	Pmpcb	Cytosolic Protein Import:	Pre-sequence Cleavage:		Pmpcb	WT_TE_ACT_vs_WT_TE_RES	1.4	0.524	0.00076	0.00275	206	109	126	126	87.8
ENSMUSG00000029020	MFN2	Mfn2	Mitochondrial Fusion-Fission:			Mfn2	WT_TE_ACT_vs_WT_TE_RES	1.2	0.231	0.0477	0.0962	152	89.5	97.7	97.7	83.1
ENSMUSG00000029047	PEX10	Pex10	PEROXISOME:			Pex10	WT_TE_ACT_vs_WT_TE_RES	-1.4	-0.49	0.0123	0.0311	60	31.3	35.7	25.2	35.7
ENSMUSG00000029084	CD38	Cd38	Adaptive Immune Response	Surface marker/receptor signaling		Cd38	WT_TE_ACT_vs_WT_TE_RES	2.1	1.08	0.0326	0.0705	38	11.9	16.7	16.7	8
ENSMUSG00000029198	GRPEL1	Grpel1	Cytosolic Protein Import:	Pre-sequence Cleavage:		Grpel1	WT_TE_ACT_vs_WT_TE_RES	-1.5	-0.571	0.117	0.201	21	9.9	11.1	7.5	11.1
ENSMUSG00000029246	PPAT	Ppat	MIT-METABOLISM	NUCLEOTIDE SYNTHESIS:	Nuclear:	Ppat	WT_TE_ACT_vs_WT_TE_RES	1.8	0.835	0.00105	0.00363	121	57.1	66.8	66.8	37.4
ENSMUSG00000029247	PAICS	Paics	MIT-METABOLISM	NUCLEOTIDE SYNTHESIS:	Nuclear:	Paics	WT_TE_ACT_vs_WT_TE_RES	1.9	0.918	0	0	1070	453	609	609	322
ENSMUSG00000029366	DCK	Dck	MIT-METABOLISM	NUCLEOTIDE SYNTHESIS:	Nuclear:	Dck	WT_TE_ACT_vs_WT_TE_RES	1.8	0.871	0	0	562	266	328	328	178
ENSMUSG00000029397	RCHY1	Rchy1	Cytosolic Protein Import:	Thioprotein Import:		Rchy1	WT_TE_ACT_vs_WT_TE_RES	1.1	0.0795	0.515	0.628	259	151	152	152	143
ENSMUSG00000029486	MRPL1	Mrpl1	MT-Ribosome			Mrpl1	WT_TE_ACT_vs_WT_TE_RES	1.5	0.577	0.0735	0.137	20	10.2	12	12	8
ENSMUSG00000029513	PRKAB1	Prkab1	mTOR Genes:	mTOR Activator Genes:	AMPK:	Prkab1	WT_TE_ACT_vs_WT_TE_RES	-1.6	-0.722	2.83e-08	2.65e-07	339	150	180	109	180
ENSMUSG00000029545	ACADS	Acads	MITOCHONDRIAL METABOLISM	Fatty Acid Oxidation:		Acads	WT_TE_ACT_vs_WT_TE_RES	1.1	0.187	0.274	0.391	215	111	116	116	101
ENSMUSG00000029605	OAS1	Oas1b	Innate Immune Genes	Classic		Oas1b	WT_TE_ACT_vs_WT_TE_RES	1.4	0.47	0.0122	0.0307	73	41.6	51.1	51.1	36.7
ENSMUSG00000029605	OAS1	Oas1b	mtDNA/dsRNA Innate Immune	Activated by mtdsRNA		Oas1b	WT_TE_ACT_vs_WT_TE_RES	1.4	0.47	0.0122	0.0307	73	41.6	51.1	51.1	36.7
ENSMUSG00000029613	EIF2AK1	Eif2ak1	ISR Genes	ISR		Eif2ak1	WT_TE_ACT_vs_WT_TE_RES	-1.3	-0.413	0.146	0.24	32	15.8	19.5	14.6	19.5
ENSMUSG00000029613	EIF2AK1	Eif2ak1	ISR	Sensor/Initiator		Eif2ak1	WT_TE_ACT_vs_WT_TE_RES	-1.3	-0.413	0.146	0.24	32	15.8	19.5	14.6	19.5
ENSMUSG00000029632	NDUFA4	Ndufa4	Complex IV	MT-CO3-Module	Structural Subunits	Ndufa4	WT_TE_ACT_vs_WT_TE_RES	1.6	0.707	7.01e-05	0.000329	338	146	196	196	120
ENSMUSG00000029648	FLT1	Flt1	HIF Genes:	Selected HIF target genes:		Flt1	WT_TE_ACT_vs_WT_TE_RES	-8.7	-3.12	0.0097	0.0253	8	1.4	2.6	0.3	2.6
ENSMUSG00000029752	ASNS	Asns	ISR	Target-Gene		Asns	WT_TE_ACT_vs_WT_TE_RES	-2.7	-1.43	1.35e-05	7.55e-05	233	35.1	68.3	25.4	68.3
ENSMUSG00000029798	HERC6	Herc6	Innate Immune Genes	Non-canonical		Herc6	WT_TE_ACT_vs_WT_TE_RES	1.1	0.109	0.766	0.837	17	7	8.1	8.1	7.5
ENSMUSG00000029826	ZC3HAV1	Zc3hav1	Innate Immune Genes	Non-canonical		Zc3hav1	WT_TE_ACT_vs_WT_TE_RES	1.5	0.564	0.0126	0.0315	762	469	484	484	327
ENSMUSG00000029918	MRPS33	Mrps33	MT-Ribosome			Mrps33	WT_TE_ACT_vs_WT_TE_RES	1.2	0.203	0.516	0.628	22	10.6	12.9	12.9	11
ENSMUSG00000030045	MRPL19	Mrpl19	MT-Ribosome			Mrpl19	WT_TE_ACT_vs_WT_TE_RES	1.3	0.383	0.131	0.22	54	24.6	26.9	26.9	20.3
ENSMUSG00000030086	CHCHD6	Chchd6	Mitochondrial Contact Sites:			Chchd6	WT_TE_ACT_vs_WT_TE_RES	1.3	0.375	0.104	0.183	65	27.9	30.8	30.8	23.4
ENSMUSG00000030104	EDEM1	Edem1	UPRMT/ER	Target-Gene		Edem1	WT_TE_ACT_vs_WT_TE_RES	1.4	0.504	1.13e-05	6.36e-05	715	364	417	417	294
ENSMUSG00000030246	LDHB	Ldhb	MIT-METABOLISM	GLYCOLYSIS:		Ldhb	WT_TE_ACT_vs_WT_TE_RES	-1.9	-0.909	6.73e-08	5.88e-07	213	97.9	121	64.4	121
ENSMUSG00000030271	OGG1	Ogg1	mtDNA/dsRNA Innate Immune	Release mtDNA/dsRNA		Ogg1	WT_TE_ACT_vs_WT_TE_RES	1.2	0.233	0.297	0.417	65	32.5	34	34	28.7
ENSMUSG00000030314	ATG7	Atg7	ISR	Target-Gene		Atg7	WT_TE_ACT_vs_WT_TE_RES	-1.3	-0.367	0.0165	0.0397	314	126	148	115	148
ENSMUSG00000030341	TNFRSF1A	Tnfrsf1a	PANoptosis	Apoptosis/Pyroptosis	Extrinsic	Tnfrsf1a	WT_TE_ACT_vs_WT_TE_RES	-1.6	-0.713	0.000475	0.0018	625	225	258	158	258
ENSMUSG00000030541	IDH2	Idh2	MITOCHONDRIAL METABOLISM	TCA Cycle:		Idh2	WT_TE_ACT_vs_WT_TE_RES	-1.1	-0.0873	0.526	0.638	634	280	294	277	294
ENSMUSG00000030560	CTSC	Ctsc	HIF Genes:	Selected HIF target genes:		Ctsc	WT_TE_ACT_vs_WT_TE_RES	1.8	0.878	2.26e-05	0.000121	309	124	162	162	87.4
ENSMUSG00000030611	MRPS11	Mrps11	MT-Ribosome			Mrps11	WT_TE_ACT_vs_WT_TE_RES	1.3	0.378	0.00752	0.0202	368	190	206	206	158
ENSMUSG00000030614	TMEM126B	Tmem126b	Complex I	ND2-Model	Assembly Factors	Tmem126b	WT_TE_ACT_vs_WT_TE_RES	1.8	0.871	5.68e-06	3.42e-05	104	50	67.1	67.1	36.5
ENSMUSG00000030647	NDUFC2	Ndufc2	Complex I	ND2-Model	Structural Subunits	Ndufc2	WT_TE_ACT_vs_WT_TE_RES	1.6	0.714	9.4e-09	9.58e-08	1460	710	869	869	529
ENSMUSG00000030695	ALDOA	Aldoa	MIT-METABOLISM	GLYCOLYSIS:		Aldoa	WT_TE_ACT_vs_WT_TE_RES	3.5	1.8	0	0	6480	2350	3670	3670	1050
ENSMUSG00000030745	IL21R	Il21r	Adaptive Immune Response	Interleukins		Il21r	WT_TE_ACT_vs_WT_TE_RES	-1	-0.0224	0.894	0.927	1370	890	780	767	780
ENSMUSG00000030790	ADM	Adm	HIF Genes:	Selected HIF target genes:		Adm	WT_TE_ACT_vs_WT_TE_RES	-5.2	-2.39	1.35e-06	9.22e-06	38	13.4	20	3.8	20
ENSMUSG00000030793	PYCARD	Pycard	PANoptosis	Necroptosis	NLRP3-I	Pycard	WT_TE_ACT_vs_WT_TE_RES	1.7	0.801	1e-10	1.3e-09	1120	605	728	728	418
ENSMUSG00000030793	PYCARD	Pycard	Innate Immune Genes	Inflammation		Pycard	WT_TE_ACT_vs_WT_TE_RES	1.7	0.801	1e-10	1.3e-09	1120	605	728	728	418
ENSMUSG00000030793	PYCARD	Pycard	mtDNA/dsRNA Innate Immune	Activated by mtDNA		Pycard	WT_TE_ACT_vs_WT_TE_RES	1.7	0.801	1e-10	1.3e-09	1120	605	728	728	418
ENSMUSG00000030869	NDUFAB1	Ndufab1	Complex I	ND5-Module	Structural Subunits	Ndufab1	WT_TE_ACT_vs_WT_TE_RES	1.5	0.582	4.8e-08	4.32e-07	892	466	545	545	363
ENSMUSG00000030884	UQCRC2	Uqcrc2	Complex III		Structural Subunits	Uqcrc2	WT_TE_ACT_vs_WT_TE_RES	1.4	0.514	5.8e-05	0.000279	661	296	358	358	251
ENSMUSG00000030978	RRM1	Rrm1	MIT-METABOLISM	NUCLEOTIDE SYNTHESIS:	Nuclear:	Rrm1	WT_TE_ACT_vs_WT_TE_RES	2.8	1.47	0	0	1430	544	747	747	270
ENSMUSG00000031059	NDUFB11	Ndufb11	Complex I	ND4-Module	Structural Subunits	Ndufb11	WT_TE_ACT_vs_WT_TE_RES	1.2	0.289	5.57e-05	0.000269	1210	695	737	737	602
ENSMUSG00000031299	PDHA1	Pdha1	MITOCHONDRIAL METABOLISM	TCA Cycle:		Pdha1	WT_TE_ACT_vs_WT_TE_RES	1.2	0.228	0.274	0.391	206	89.4	92.3	92.3	79.2
ENSMUSG00000031378	ABCD1	Abcd1	PEROXISOME:			Abcd1	WT_TE_ACT_vs_WT_TE_RES	1	0.0152	0.925	0.948	286	165	166	166	164
ENSMUSG00000031391	L1CAM	L1cam	HIF Genes:	Selected HIF target genes:		L1cam	WT_TE_ACT_vs_WT_TE_RES	-1.9	-0.905	1.9e-07	1.53e-06	145	74.4	94	49.3	94
ENSMUSG00000031400	G6PD	G6pdx	MIT-METABOLISM	NADPH SYNTHESIS-PENTOSE PHOSPHATE CYCLE:		G6pdx	WT_TE_ACT_vs_WT_TE_RES	-1	-0.0207	0.905	0.935	660	231	255	253	255
ENSMUSG00000031432	PRPS1	Prps1	MIT-METABOLISM	NUCLEOTIDE SYNTHESIS:	Nuclear:	Prps1	WT_TE_ACT_vs_WT_TE_RES	1.4	0.501	0.0133	0.0332	142	61.9	69.2	69.2	49.1
ENSMUSG00000031490	EIF4EBP1	Eif4ebp1	mTOR Genes:	mTOR Structural Genes:	mTORC1:	Eif4ebp1	WT_TE_ACT_vs_WT_TE_RES	-1	-0.0654	0.735	0.813	728	203	233	223	233
ENSMUSG00000031533	MRPS31	Mrps31	MT-Ribosome			Mrps31	WT_TE_ACT_vs_WT_TE_RES	1.1	0.132	0.377	0.498	135	76.1	78.9	78.9	72.1
ENSMUSG00000031584	GSR	Gsr	ANTIOXIDANT DEFENSES:	GLUTATHIONE METABOLISM:		Gsr	WT_TE_ACT_vs_WT_TE_RES	-1.7	-0.733	0.0134	0.0333	774	163	221	133	221
ENSMUSG00000031628	CASP3	Casp3	PANoptosis	Apoptosis	Intrinsic/Extrinsic	Casp3	WT_TE_ACT_vs_WT_TE_RES	2	1.03	3.81e-08	3.49e-07	999	470	650	650	317
ENSMUSG00000031633	SLC25A4	Slc25a4	mtDNA/dsRNA Release	mtPTP co-factor/activator		Slc25a4	WT_TE_ACT_vs_WT_TE_RES	2.4	1.27	0	0	2080	957	1330	1330	553
ENSMUSG00000031668	EIF2AK3	Eif2ak3	ISR Genes	ISR		Eif2ak3	WT_TE_ACT_vs_WT_TE_RES	-1.1	-0.127	0.657	0.751	171	85.8	75.3	69.1	75.3
ENSMUSG00000031668	EIF2AK3	Eif2ak3	ISR	Sensor/Initiator		Eif2ak3	WT_TE_ACT_vs_WT_TE_RES	-1.1	-0.127	0.657	0.751	171	85.8	75.3	69.1	75.3
ENSMUSG00000031730	DHODH	Dhodh	MIT-METABOLISM	NUCLEOTIDE SYNTHESIS:	Nuclear:	Dhodh	WT_TE_ACT_vs_WT_TE_RES	-1.4	-0.483	0.00993	0.0258	150	62.8	72.9	52.3	72.9
ENSMUSG00000031778	CX3CL1	Cx3cl1	Adaptive Immune Response	Cytokines		Cx3cl1	WT_TE_ACT_vs_WT_TE_RES	2.9	1.56	0.146	0.239	3	1.2	1.7	1.7	0.5
ENSMUSG00000031887	TRADD	Tradd	PANoptosis	Apoptosis/Pyroptosis	Extrinsic	Tradd	WT_TE_ACT_vs_WT_TE_RES	1.3	0.342	0.00361	0.0107	335	176	198	198	156
ENSMUSG00000031985	GNPAT	Gnpat	PEROXISOME:			Gnpat	WT_TE_ACT_vs_WT_TE_RES	1.3	0.357	0.000298	0.00119	426	240	268	268	209
ENSMUSG00000032000	BIRC3	Birc3	ISR	Target-Gene		Birc3	WT_TE_ACT_vs_WT_TE_RES	-1.2	-0.312	0.0257	0.0576	513	235	244	197	244
ENSMUSG00000032089	IL10RA	Il10ra	Adaptive Immune Response	Interleukins		Il10ra	WT_TE_ACT_vs_WT_TE_RES	1.4	0.503	0.00429	0.0125	226	135	154	154	108
ENSMUSG00000032093	CD3E	Cd3e	Adaptive Immune Response	Surface marker/receptor signaling		Cd3e	WT_TE_ACT_vs_WT_TE_RES	-1.2	-0.24	0.046	0.0933	1340	913	951	805	951
ENSMUSG00000032115	HYOU1	Hyou1	UPRMT/ER	Target-Gene		Hyou1	WT_TE_ACT_vs_WT_TE_RES	-2	-0.974	0.000379	0.00147	70	25.6	32.9	16.8	32.9
ENSMUSG00000032279	IDH3A	Idh3a	MITOCHONDRIAL METABOLISM	TCA Cycle:		Idh3a	WT_TE_ACT_vs_WT_TE_RES	1.2	0.317	0.00622	0.0172	745	343	396	396	317
ENSMUSG00000032294	PKM	Pkm	MIT-METABOLISM	GLYCOLYSIS:		Pkm	WT_TE_ACT_vs_WT_TE_RES	3.4	1.76	0	0	15500	5240	7820	7820	2310
ENSMUSG00000032314	ETFA	Etfa	MITOCHONDRIAL METABOLISM	Fatty Acid Oxidation:		Etfa	WT_TE_ACT_vs_WT_TE_RES	1.5	0.592	6.84e-06	4.06e-05	618	277	336	336	223
ENSMUSG00000032330	COX7A2	Cox7a2	Complex IV	MT-CO3-Module	Structural Subunits	Cox7a2	WT_TE_ACT_vs_WT_TE_RES	1.8	0.809	0.0512	0.102	863	364	484	484	276
ENSMUSG00000032342	MTO1	Mto1	MITOCHONDRIAL METABOLISM	Folate Single Carbon Metabolism:		Mto1	WT_TE_ACT_vs_WT_TE_RES	1	0.000383	0.998	0.999	112	56.9	61.7	61.7	61.6
ENSMUSG00000032344	CGAS	Cgas	Innate Immune Genes	Inflammation		Cgas	WT_TE_ACT_vs_WT_TE_RES	1.1	0.096	0.661	0.754	56	32	34.5	34.5	32
ENSMUSG00000032350	GCLC	Gclc	ISR	Target-Gene		Gclc	WT_TE_ACT_vs_WT_TE_RES	-1	-0.00299	0.987	0.992	334	145	144	144	144
ENSMUSG00000032459	MRPS22	Mrps22	MT-Ribosome			Mrps22	WT_TE_ACT_vs_WT_TE_RES	1.9	0.903	0	4e-10	271	136	167	167	88.8
ENSMUSG00000032554	TF	Trf	HIF Genes:	Selected HIF target genes:		Trf	WT_TE_ACT_vs_WT_TE_RES	-19	-4.22	0	0	223	44.2	88.1	4.9	88.1
ENSMUSG00000032661	OAS3	Oas3	Innate Immune Genes	Classic		Oas3	WT_TE_ACT_vs_WT_TE_RES	-1.3	-0.409	0.087	0.157	248	97.5	130	97.7	130
ENSMUSG00000032661	OAS3	Oas3	mtDNA/dsRNA Innate Immune	Activated by mtdsRNA		Oas3	WT_TE_ACT_vs_WT_TE_RES	-1.3	-0.409	0.087	0.157	248	97.5	130	97.7	130
ENSMUSG00000032690	OAS2	Oas2	mtDNA/dsRNA Innate Immune	Activated by mtdsRNA		Oas2	WT_TE_ACT_vs_WT_TE_RES	-12	-3.6	0	0	160	32	77.3	6.4	77.3
ENSMUSG00000032690	OAS2	Oas2	Innate Immune Genes	Classic		Oas2	WT_TE_ACT_vs_WT_TE_RES	-12	-3.6	0	0	160	32	77.3	6.4	77.3
ENSMUSG00000032691	NLRP3	Nlrp3	mtDNA/dsRNA Innate Immune	Activated by mtDNA		Nlrp3	WT_TE_ACT_vs_WT_TE_RES	-27	-4.77	0	0	241	26.4	59.7	2.2	59.7
ENSMUSG00000032691	NLRP3	Nlrp3	PANoptosis	Necroptosis	NLRP3-I	Nlrp3	WT_TE_ACT_vs_WT_TE_RES	-27	-4.77	0	0	241	26.4	59.7	2.2	59.7
ENSMUSG00000032691	NLRP3	Nlrp3	Innate Immune Genes	Inflammation		Nlrp3	WT_TE_ACT_vs_WT_TE_RES	-27	-4.77	0	0	241	26.4	59.7	2.2	59.7
ENSMUSG00000032691	NLRP3	Nlrp3	MT INNATE IMMUNITY:	Inflammasome Genes:		Nlrp3	WT_TE_ACT_vs_WT_TE_RES	-27	-4.77	0	0	241	26.4	59.7	2.2	59.7
ENSMUSG00000032841	PRR5L	Prr5l	mTOR Genes:	mTOR Structural Genes:	mTORC2:	Prr5l	WT_TE_ACT_vs_WT_TE_RES	-2.8	-1.47	0.00354	0.0106	33	8	13.1	4.7	13.1
ENSMUSG00000032905	ATG12	Atg12	ISR	Target-Gene		Atg12	WT_TE_ACT_vs_WT_TE_RES	-1.5	-0.568	0.415	0.535	4	1.8	2.5	1.7	2.5
ENSMUSG00000033065	PFKM	Pfkm	MIT-METABOLISM	GLYCOLYSIS:		Pfkm	WT_TE_ACT_vs_WT_TE_RES	-1.1	-0.194	0.383	0.504	173	56.9	66.6	58.1	66.6
ENSMUSG00000033228	SCAF11	Scaf11	PANoptosis	Necroptosis	Inflammasome	Scaf11	WT_TE_ACT_vs_WT_TE_RES	1	0.051	0.574	0.68	679	391	389	389	376
ENSMUSG00000033475	TOMM6	Tomm6	Cytosolic Protein Import:	Translocase outer membrane (TOMM):		Tomm6	WT_TE_ACT_vs_WT_TE_RES	1.1	0.184	0.631	0.729	23	7.9	9	9	7.6
ENSMUSG00000033880	LGALS3BP	Lgals3bp	Innate Immune Genes	Non-canonical		Lgals3bp	WT_TE_ACT_vs_WT_TE_RES	-1	-0.0338	0.848	0.895	882	427	483	471	483
ENSMUSG00000033918	PARL	Parl	ISR	Target-Gene		Parl	WT_TE_ACT_vs_WT_TE_RES	1	0.00298	0.985	0.99	179	105	106	106	106
ENSMUSG00000033933	VHL	Vhl	HIF Genes:	HIF regulators:		Vhl	WT_TE_ACT_vs_WT_TE_RES	1.1	0.0893	0.588	0.692	94	54.9	57.3	57.3	53.5
ENSMUSG00000033938	NDUFB7	Ndufb7	Complex I	ND5-Module	Structural Subunits	Ndufb7	WT_TE_ACT_vs_WT_TE_RES	1.6	0.658	2.97e-07	2.3e-06	2330	1250	1470	1470	932
ENSMUSG00000034203	CHCHD4	Chchd4	Cytosolic Protein Import:	Thioprotein Import:		Chchd4	WT_TE_ACT_vs_WT_TE_RES	1.5	0.561	0.301	0.421	9	3.2	4.6	4.6	3
ENSMUSG00000034211	MRPS17	Mrps17	MT-Ribosome			Mrps17	WT_TE_ACT_vs_WT_TE_RES	1.2	0.285	0.00591	0.0165	501	238	265	265	216
ENSMUSG00000034422	PARP14	Parp14	Innate Immune Genes	Non-canonical		Parp14	WT_TE_ACT_vs_WT_TE_RES	1.3	0.411	0.000124	0.000545	493	299	352	352	265
ENSMUSG00000034566	ATP5PD	Atp5h	Complex V	Peripheral Arm Subunits	Structural Subunits	Atp5h	WT_TE_ACT_vs_WT_TE_RES	1.2	0.26	0.02	0.0469	3380	1930	2120	2120	1770
ENSMUSG00000034729	MRPS10	Mrps10	MT-Ribosome			Mrps10	WT_TE_ACT_vs_WT_TE_RES	1.3	0.332	0.0325	0.0703	160	92.8	98.8	98.8	78.3
ENSMUSG00000034845	PLVAP	Plvap	Innate Immune Genes	Non-canonical		Plvap	WT_TE_ACT_vs_WT_TE_RES	-18	-4.16	6.12e-07	4.46e-06	33	3.5	9.7	0.5	9.7
ENSMUSG00000034855	CXCL10	Cxcl10	Adaptive Immune Response	Cytokines		Cxcl10	WT_TE_ACT_vs_WT_TE_RES	-2.8	-1.5	0	0	353	110	171	60.6	171
ENSMUSG00000034855	CXCL10	Cxcl10	Innate Immune Genes	Classic		Cxcl10	WT_TE_ACT_vs_WT_TE_RES	-2.8	-1.5	0	0	353	110	171	60.6	171
ENSMUSG00000034880	MRPL34	Mrpl34	MT-Ribosome			Mrpl34	WT_TE_ACT_vs_WT_TE_RES	1.4	0.448	0.000152	0.000655	804	372	443	443	324
ENSMUSG00000035069	OMA1	Oma1	ISR	Regulator		Oma1	WT_TE_ACT_vs_WT_TE_RES	-1.1	-0.188	0.191	0.296	206	93.8	106	92.8	106
ENSMUSG00000035086	BECN1	Becn1	ISR	Target-Gene		Becn1	WT_TE_ACT_vs_WT_TE_RES	1.2	0.238	0.00539	0.0152	399	223	242	242	205
ENSMUSG00000035505	COX18	Cox18	Complex IV	MT-CO2-Module	Assembly Factors	Cox18	WT_TE_ACT_vs_WT_TE_RES	1.1	0.124	0.327	0.449	271	146	152	152	140
ENSMUSG00000035674	NDUFA3	Ndufa3	Complex I	Q/ND1-Module	Structural Subunits	Ndufa3	WT_TE_ACT_vs_WT_TE_RES	1.2	0.248	0.00942	0.0247	2860	1640	1770	1770	1490
ENSMUSG00000035678	TNFSF9	Tnfsf9	Innate Immune Genes	Inflammation		Tnfsf9	WT_TE_ACT_vs_WT_TE_RES	-1.1	-0.178	0.445	0.563	50	29.8	31.3	27.2	31.3
ENSMUSG00000035692	ISG15	Isg15	Innate Immune Genes	Classic		Isg15	WT_TE_ACT_vs_WT_TE_RES	-3.3	-1.74	2e-10	3.1e-09	451	141	224	67.2	224
ENSMUSG00000035692	ISG15	Isg15	mtDNA/dsRNA Innate Immune	Activated by mtdsRNA		Isg15	WT_TE_ACT_vs_WT_TE_RES	-3.3	-1.74	2e-10	3.1e-09	451	141	224	67.2	224
ENSMUSG00000035772	MRPS2	Mrps2	MT-Ribosome			Mrps2	WT_TE_ACT_vs_WT_TE_RES	1.1	0.155	0.369	0.49	87	43.9	49.6	49.6	44.5
ENSMUSG00000035824	TK2	Tk2	MIT-METABOLISM	NUCLEOTIDE SYNTHESIS:	Mitochondrial:	Tk2	WT_TE_ACT_vs_WT_TE_RES	-2.2	-1.11	0	1e-10	369	167	232	108	232
ENSMUSG00000035885	COX8A	Cox8a	Complex IV	MT-CO2-Module	Structural Subunits	Cox8a	WT_TE_ACT_vs_WT_TE_RES	1.3	0.395	7.42e-06	4.37e-05	2720	1620	1820	1820	1390
ENSMUSG00000036106	PRR5	Prr5	mTOR Genes:	mTOR Structural Genes:	mTORC2:	Prr5	WT_TE_ACT_vs_WT_TE_RES	1.2	0.308	0.399	0.52	189	84	98.5	98.5	79.3
ENSMUSG00000036199	NDUFA13	Ndufa13	Complex I	Q/ND1-Module	Structural Subunits	Ndufa13	WT_TE_ACT_vs_WT_TE_RES	1.4	0.45	1.5e-09	1.77e-08	2390	1360	1540	1540	1130
ENSMUSG00000036273	LRRK2	Lrrk2	mtDNA/dsRNA Release	Mitochondrial-derived vesicles		Lrrk2	WT_TE_ACT_vs_WT_TE_RES	1.6	0.653	0.193	0.298	132	46.4	65.1	65.1	41.3
ENSMUSG00000036390	GADD45A	Gadd45a	HIF Genes:	Selected HIF target genes:		Gadd45a	WT_TE_ACT_vs_WT_TE_RES	-11	-3.42	0	0	948	194	397	37.1	397
ENSMUSG00000036427	GPI	Gpi1	MIT-METABOLISM	GLYCOLYSIS:		Gpi1	WT_TE_ACT_vs_WT_TE_RES	1.6	0.677	2.6e-09	2.89e-08	2380	1180	1420	1420	885
ENSMUSG00000036427	GPI	Gpi1	HIF Genes:	Selected HIF target genes:		Gpi1	WT_TE_ACT_vs_WT_TE_RES	1.6	0.677	2.6e-09	2.89e-08	2380	1180	1420	1420	885
ENSMUSG00000036526	CARD11	Card11	Adaptive Immune Response	Surface marker/receptor signaling		Card11	WT_TE_ACT_vs_WT_TE_RES	-1.1	-0.175	0.1	0.176	599	401	414	367	414
ENSMUSG00000036707	CAB39	Cab39	mTOR Genes:	mTOR Activator Genes:	GSK3B:	Cab39	WT_TE_ACT_vs_WT_TE_RES	1.1	0.12	0.537	0.647	445	290	287	287	264
ENSMUSG00000036751	COX6B1	Cox6b1	Complex IV	MT-CO3-Module	Structural Subunits	Cox6b1	WT_TE_ACT_vs_WT_TE_RES	1.5	0.601	1.37e-07	1.13e-06	3020	1580	1930	1930	1270
ENSMUSG00000036850	MRPL41	Mrpl41	MT-Ribosome			Mrpl41	WT_TE_ACT_vs_WT_TE_RES	1.4	0.517	7.9e-05	0.000366	423	213	240	240	168
ENSMUSG00000036860	MRPL55	Mrpl55	MT-Ribosome			Mrpl55	WT_TE_ACT_vs_WT_TE_RES	1.3	0.417	0.00166	0.00545	333	192	216	216	162
ENSMUSG00000036880	ACAA2	Acaa2	MITOCHONDRIAL METABOLISM	Fatty Acid Oxidation:		Acaa2	WT_TE_ACT_vs_WT_TE_RES	1.2	0.244	0.0219	0.0504	368	196	209	209	176
ENSMUSG00000036932	AIFM1	Aifm1	Complex I	Holoenzyme Antioxidant factor	N/A	Aifm1	WT_TE_ACT_vs_WT_TE_RES	1.2	0.297	0.0602	0.117	234	106	120	120	96.9
ENSMUSG00000036983	TFB1M	Tfb1m	MIT-Biogenesis	mtDNA transcription:		Tfb1m	WT_TE_ACT_vs_WT_TE_RES	-1	-0.061	0.799	0.86	36	22.2	23.4	22	23.4
ENSMUSG00000037152	NDUFC1	Ndufc1	Complex I	ND2-Model	Structural Subunits	Ndufc1	WT_TE_ACT_vs_WT_TE_RES	1.9	0.963	0	1e-10	829	363	495	495	253
ENSMUSG00000037321	TAP1	Tap1	Innate Immune Genes	Antigen presentation		Tap1	WT_TE_ACT_vs_WT_TE_RES	1.8	0.882	0	0	3800	1600	1980	1980	1080
ENSMUSG00000037321	TAP1	Tap1	Adaptive Immune Response	Antigen presentation		Tap1	WT_TE_ACT_vs_WT_TE_RES	1.8	0.882	0	0	3800	1600	1980	1980	1080
ENSMUSG00000037523	MAVS	Mavs	mtDNA/dsRNA Innate Immune	Activated by mtdsRNA		Mavs	WT_TE_ACT_vs_WT_TE_RES	1.2	0.264	0.105	0.184	100	53.3	60.7	60.7	50.4
ENSMUSG00000037531	MRPL47	Mrpl47	MT-Ribosome			Mrpl47	WT_TE_ACT_vs_WT_TE_RES	1.3	0.377	0.0355	0.0756	120	54.8	63.9	63.9	48.8
ENSMUSG00000037613	TNFRSF10B	Tnfrsf23	PANoptosis	Apoptosis	Extrinsic	Tnfrsf23	WT_TE_ACT_vs_WT_TE_RES	1.2	0.234	0.56	0.668	27	10.6	12.8	12.8	10.5
ENSMUSG00000037613	TNFRSF10B	Tnfrsf23	ISR	Target-Gene		Tnfrsf23	WT_TE_ACT_vs_WT_TE_RES	1.2	0.234	0.56	0.668	27	10.6	12.8	12.8	10.5
ENSMUSG00000037740	MRPS26	Mrps26	MT-Ribosome			Mrps26	WT_TE_ACT_vs_WT_TE_RES	1.1	0.158	0.163	0.261	596	331	337	337	303
ENSMUSG00000037772	MRPL23	Mrpl23	MT-Ribosome			Mrpl23	WT_TE_ACT_vs_WT_TE_RES	1.1	0.121	0.635	0.733	49	25.6	25.2	25.2	23
ENSMUSG00000037860	AIM2	Aim2	PANoptosis	Necroptosis	Inflammasome	Aim2	WT_TE_ACT_vs_WT_TE_RES	-1.5	-0.575	0.000161	0.000687	198	102	122	81.9	122
ENSMUSG00000037860	AIM2	Aim2	mtDNA/dsRNA Innate Immune	Activated by mtDNA		Aim2	WT_TE_ACT_vs_WT_TE_RES	-1.5	-0.575	0.000161	0.000687	198	102	122	81.9	122
ENSMUSG00000037916	NDUFV1	Ndufv1	Complex I	N-Module	Structural Subunits	Ndufv1	WT_TE_ACT_vs_WT_TE_RES	1.2	0.304	0.00185	0.00599	750	397	432	432	349
ENSMUSG00000037921	DDX60	Ddx60	mtDNA/dsRNA Innate Immune	Activated by mtdsRNA		Ddx60	WT_TE_ACT_vs_WT_TE_RES	-4.3	-2.09	2.03e-05	0.000109	22	7.4	12.5	3	12.5
ENSMUSG00000037921	DDX60	Ddx60	Innate Immune Genes	Classic		Ddx60	WT_TE_ACT_vs_WT_TE_RES	-4.3	-2.09	2.03e-05	0.000109	22	7.4	12.5	3	12.5
ENSMUSG00000037944	CCR7	Ccr7	Adaptive Immune Response	Surface marker/receptor signaling		Ccr7	WT_TE_ACT_vs_WT_TE_RES	-1.4	-0.514	0.00161	0.00531	3750	2190	1890	1330	1890
ENSMUSG00000037997	PARP11	Parp11	Innate Immune Genes	Non-canonical		Parp11	WT_TE_ACT_vs_WT_TE_RES	1.7	0.738	0.000259	0.00105	183	85.2	107	107	64.4
ENSMUSG00000038037	SOCS1	Socs1	Adaptive Immune Response	Surface marker/receptor signaling		Socs1	WT_TE_ACT_vs_WT_TE_RES	2.4	1.28	0.000259	0.00105	107	34.6	45.2	45.2	18.8
ENSMUSG00000038084	OPA1	Opa1	Mitochondrial Fusion-Fission:			Opa1	WT_TE_ACT_vs_WT_TE_RES	1.2	0.219	0.0908	0.163	137	70.2	80.4	80.4	69.7
ENSMUSG00000038084	OPA1	Opa1	Mitochondrial Contact Sites:			Opa1	WT_TE_ACT_vs_WT_TE_RES	1.2	0.219	0.0908	0.163	137	70.2	80.4	80.4	69.7
ENSMUSG00000038160	ATG5	Atg5	ISR	Target-Gene		Atg5	WT_TE_ACT_vs_WT_TE_RES	-1.1	-0.133	0.283	0.401	371	164	169	154	169
ENSMUSG00000038240	PDSS2	Pdss2	MITOCHONDRIAL METABOLISM	CoQ Synthesis:		Pdss2	WT_TE_ACT_vs_WT_TE_RES	-1.1	-0.0944	0.616	0.716	68	35.9	39.3	36.7	39.3
ENSMUSG00000038312	EDEM2	Edem2	UPRMT/ER	Target-Gene		Edem2	WT_TE_ACT_vs_WT_TE_RES	-1.4	-0.455	0.00994	0.0258	321	116	144	106	144
ENSMUSG00000038406	SCAF1	Scaf1	ISR Genes	ISR		Scaf1	WT_TE_ACT_vs_WT_TE_RES	-1.1	-0.179	0.188	0.293	312	170	183	161	183
ENSMUSG00000038406	SCAF1	Scaf1	UPRMT/ER	Target-Gene		Scaf1	WT_TE_ACT_vs_WT_TE_RES	-1.1	-0.179	0.188	0.293	312	170	183	161	183
ENSMUSG00000038462	UQCRFS1	Uqcrfs1	Complex III		Structural Subunits	Uqcrfs1	WT_TE_ACT_vs_WT_TE_RES	1.3	0.367	3.24e-07	2.49e-06	1740	972	1050	1050	813
ENSMUSG00000038507	PARP12	Parp12	Innate Immune Genes	Non-canonical		Parp12	WT_TE_ACT_vs_WT_TE_RES	-1.6	-0.719	0.0164	0.0395	43	16	22.7	13.6	22.7
ENSMUSG00000038508	GDF15	Gdf15	ISR Genes	ISR		Gdf15	WT_TE_ACT_vs_WT_TE_RES	-21	-4.37	0	0	55	8.6	22.5	1.1	22.5
ENSMUSG00000038508	GDF15	Gdf15	ISR	Target-Gene		Gdf15	WT_TE_ACT_vs_WT_TE_RES	-21	-4.37	0	0	55	8.6	22.5	1.1	22.5
ENSMUSG00000038539	ATF5	Atf5	ISR Genes	ISR		Atf5	WT_TE_ACT_vs_WT_TE_RES	1.1	0.179	0.373	0.494	77	44.1	48.9	48.9	42.9
ENSMUSG00000038539	ATF5	Atf5	ISR	Sensor/Initiator		Atf5	WT_TE_ACT_vs_WT_TE_RES	1.1	0.179	0.373	0.494	77	44.1	48.9	48.9	42.9
ENSMUSG00000038539	ATF5	Atf5	UPRMT/ER	Sensor/Initiator		Atf5	WT_TE_ACT_vs_WT_TE_RES	1.1	0.179	0.373	0.494	77	44.1	48.9	48.9	42.9
ENSMUSG00000038612	MCL1	Mcl1	PANoptosis	PANoptosis Regulators	Survivial-Factor	Mcl1	WT_TE_ACT_vs_WT_TE_RES	-1.2	-0.244	0.0707	0.133	1820	903	997	842	997
ENSMUSG00000038612	MCL1	Mcl1	HIF Genes:	Selected HIF target genes:		Mcl1	WT_TE_ACT_vs_WT_TE_RES	-1.2	-0.244	0.0707	0.133	1820	903	997	842	997
ENSMUSG00000038612	MCL1	Mcl1	ISR	Target-Gene		Mcl1	WT_TE_ACT_vs_WT_TE_RES	-1.2	-0.244	0.0707	0.133	1820	903	997	842	997
ENSMUSG00000038690	ATP5MF	Atp5j2	Complex V	Peripheral Arm Subunits	Structural Subunits	Atp5j2	WT_TE_ACT_vs_WT_TE_RES	1.6	0.639	8e-10	1.02e-08	3180	1580	1920	1920	1230
ENSMUSG00000038696	MAPKAP1	Mapkap1	mTOR Genes:	mTOR Structural Genes:	mTORC2:	Mapkap1	WT_TE_ACT_vs_WT_TE_RES	1.1	0.163	0.0879	0.158	375	189	198	198	177
ENSMUSG00000038717	ATP5MG	Atp5l	Complex V	Peripheral Arm Subunits	Structural Subunits	Atp5l	WT_TE_ACT_vs_WT_TE_RES	1.2	0.203	0.191	0.296	107	60.7	68.5	68.5	59.5
ENSMUSG00000038880	MRPS34	Mrps34	MT-Ribosome			Mrps34	WT_TE_ACT_vs_WT_TE_RES	1.3	0.347	0.000495	0.00187	538	289	312	312	244
ENSMUSG00000038943	PRC1	Prc1	MIT-Biogenesis	mtDNA transcription:		Prc1	WT_TE_ACT_vs_WT_TE_RES	4.8	2.26	0	0	257	78.6	125	125	25.6
ENSMUSG00000039016	TIMM8B	Timm8b	Cytosolic Protein Import:	Translocase Inner Membrane (TIMM):		Timm8b	WT_TE_ACT_vs_WT_TE_RES	1.4	0.503	1.04e-05	5.88e-05	504	278	332	332	234
ENSMUSG00000039048	FOXRED1	Foxred1	Complex I	ND4-Module	Assembly Factors	Foxred1	WT_TE_ACT_vs_WT_TE_RES	1.2	0.269	0.0957	0.17	176	98.5	109	109	89.9
ENSMUSG00000039065	ATPSCKMT	Atpsckmt	Complex V	C8-Ring	Assembly Factors	Atpsckmt	WT_TE_ACT_vs_WT_TE_RES	-1.2	-0.217	0.214	0.323	131	54	56.8	49	56.8
ENSMUSG00000039163	CMC1	Cmc1	Complex IV	MITRAC Module	Assembly Factors	Cmc1	WT_TE_ACT_vs_WT_TE_RES	1.1	0.0841	0.525	0.636	221	132	135	135	128
ENSMUSG00000039217	IL18	Il18	Innate Immune Genes	Inflammation		Il18	WT_TE_ACT_vs_WT_TE_RES	-2	-0.982	0.0759	0.141	13	6.8	7.3	3.7	7.3
ENSMUSG00000039217	IL18	Il18	mtDNA/dsRNA Innate Immune	Activated by mtDNA		Il18	WT_TE_ACT_vs_WT_TE_RES	-2	-0.982	0.0759	0.141	13	6.8	7.3	3.7	7.3
ENSMUSG00000039217	IL18	Il18	MT INNATE IMMUNITY:	Inflammasome Genes:		Il18	WT_TE_ACT_vs_WT_TE_RES	-2	-0.982	0.0759	0.141	13	6.8	7.3	3.7	7.3
ENSMUSG00000039217	IL18	Il18	PANoptosis	Necroptosis	NLRP3-I	Il18	WT_TE_ACT_vs_WT_TE_RES	-2	-0.982	0.0759	0.141	13	6.8	7.3	3.7	7.3
ENSMUSG00000039236	ISG20	Isg20	Innate Immune Genes	Classic		Isg20	WT_TE_ACT_vs_WT_TE_RES	-1.4	-0.451	0.0143	0.0351	570	203	252	184	252
ENSMUSG00000039304	TNFSF10	Tnfsf10	ISR	Target-Gene		Tnfsf10	WT_TE_ACT_vs_WT_TE_RES	1.3	0.339	0.244	0.358	40	17.2	21.8	21.8	17.5
ENSMUSG00000039304	TNFSF10	Tnfsf10	Innate Immune Genes	Inflammation		Tnfsf10	WT_TE_ACT_vs_WT_TE_RES	1.3	0.339	0.244	0.358	40	17.2	21.8	21.8	17.5
ENSMUSG00000039501	ZNFX1	Znfx1	Innate Immune Genes	Non-canonical		Znfx1	WT_TE_ACT_vs_WT_TE_RES	-1.1	-0.158	0.35	0.472	195	104	109	98.2	109
ENSMUSG00000039501	ZNFX1	Znfx1	mtDNA/dsRNA Innate Immune	Activated by mtdsRNA		Znfx1	WT_TE_ACT_vs_WT_TE_RES	-1.1	-0.158	0.35	0.472	195	104	109	98.2	109
ENSMUSG00000039640	MRPL12	Mrpl12	MT-Ribosome			Mrpl12	WT_TE_ACT_vs_WT_TE_RES	1.3	0.414	0.0039	0.0115	782	351	386	386	289
ENSMUSG00000039680	MRPS6	Mrps6	MT-Ribosome			Mrps6	WT_TE_ACT_vs_WT_TE_RES	1.6	0.7	0.00862	0.0228	356	227	237	237	146
ENSMUSG00000040033	STAT2	Stat2	Innate Immune Genes	Classic		Stat2	WT_TE_ACT_vs_WT_TE_RES	1.3	0.403	0.00797	0.0213	368	212	253	253	191
ENSMUSG00000040033	STAT2	Stat2	MT INNATE IMMUNITY:	Interferon Pathway Genes:		Stat2	WT_TE_ACT_vs_WT_TE_RES	1.3	0.403	0.00797	0.0213	368	212	253	253	191
ENSMUSG00000040048	NDUFB10	Ndufb10	Complex I	ND4-Module	Structural Subunits	Ndufb10	WT_TE_ACT_vs_WT_TE_RES	1.3	0.403	0	1e-10	1470	834	939	939	708
ENSMUSG00000040296	DDX58	Ddx58	mtDNA/dsRNA Innate Immune	Activated by mtdsRNA		Ddx58	WT_TE_ACT_vs_WT_TE_RES	-1.3	-0.322	0.016	0.0386	303	165	186	149	186
ENSMUSG00000040322	SLC25A24	Slc25a24	MITOCHONDRIAL METABOLISM	ATP/NAD+ Carriers:		Slc25a24	WT_TE_ACT_vs_WT_TE_RES	1.1	0.146	0.488	0.603	173	66.3	70	70	63.4
ENSMUSG00000040374	PEX2	Pex2	PEROXISOME:			Pex2	WT_TE_ACT_vs_WT_TE_RES	1.2	0.258	0.173	0.274	106	52.1	61.2	61.2	51.8
ENSMUSG00000040414	SLC25A28	Slc25a28	Innate Immune Genes	Non-canonical		Slc25a28	WT_TE_ACT_vs_WT_TE_RES	-1.5	-0.606	8e-10	9.8e-09	446	215	255	168	255
ENSMUSG00000040435	PPP1R15A	Ppp1r15a	ISR	Sensor/Initiator		Ppp1r15a	WT_TE_ACT_vs_WT_TE_RES	-55	-5.77	0	0	6820	2250	4770	87.4	4770
ENSMUSG00000040435	PPP1R15A	Ppp1r15a	ISR Genes	ISR		Ppp1r15a	WT_TE_ACT_vs_WT_TE_RES	-55	-5.77	0	0	6820	2250	4770	87.4	4770
ENSMUSG00000040483	XAF1	Xaf1	Innate Immune Genes	Non-canonical		Xaf1	WT_TE_ACT_vs_WT_TE_RES	-1.2	-0.24	0.309	0.429	186	91.9	108	91.3	108
ENSMUSG00000040506	AMBRA1	Ambra1	Mitophagy:			Ambra1	WT_TE_ACT_vs_WT_TE_RES	-1.3	-0.431	5.2e-06	3.16e-05	277	146	165	121	165
ENSMUSG00000040966	SLC22A2	Slc22a2	MITOCHONDRIAL METABOLISM	Fatty Acid Oxidation:		Slc22a2	WT_TE_ACT_vs_WT_TE_RES	-4	-2.01	0.284	0.402	2	0.4	0.9	0.2	0.9
ENSMUSG00000041168	LONP1	Lonp1	UPRMT/ER	Target-Gene		Lonp1	WT_TE_ACT_vs_WT_TE_RES	1.3	0.355	0.00192	0.00619	593	304	339	339	266
ENSMUSG00000041241	MUL1	Mul1	Mitophagy:			Mul1	WT_TE_ACT_vs_WT_TE_RES	1.1	0.175	0.41	0.53	49	24.5	26.3	26.3	23.1
ENSMUSG00000041241	MUL1	Mul1	mtDNA/dsRNA Release	Mitochondrial-derived vesicles		Mul1	WT_TE_ACT_vs_WT_TE_RES	1.1	0.175	0.41	0.53	49	24.5	26.3	26.3	23.1
ENSMUSG00000041638	GCN1	Gcn1	ISR	Regulator		Gcn1	WT_TE_ACT_vs_WT_TE_RES	-1.2	-0.316	0.184	0.288	78	39.3	45	36.5	45
ENSMUSG00000041697	COX6A1	Cox6a1	Complex IV	MT-CO3-Module	Structural Subunits	Cox6a1	WT_TE_ACT_vs_WT_TE_RES	1.4	0.469	4.86e-08	4.36e-07	4310	2400	2690	2690	1940
ENSMUSG00000041736	TSPO	Tspo	mtDNA/dsRNA Release	mtPTP co-factor/activator		Tspo	WT_TE_ACT_vs_WT_TE_RES	-1.1	-0.103	0.252	0.366	2820	1270	1340	1250	1340
ENSMUSG00000041750	CD1D	Cd1d2	Adaptive Immune Response	Surface marker/receptor signaling		Cd1d2	WT_TE_ACT_vs_WT_TE_RES	-5.4	-2.43	0.00721	0.0195	9	1.9	3.8	0.8	3.8
ENSMUSG00000041881	NDUFA7	Ndufa7	Complex I	N-Module	Structural Subunits	Ndufa7	WT_TE_ACT_vs_WT_TE_RES	1.2	0.286	0.016	0.0386	1870	1130	1220	1220	999
ENSMUSG00000042148	COX10	Cox10	Complex IV	MITRAC Module	Assembly Factors	Cox10	WT_TE_ACT_vs_WT_TE_RES	-1.2	-0.254	0.0466	0.0944	205	110	113	93.9	113
ENSMUSG00000042298	TTC19	Ttc19	Complex III		Assembly Factors	Ttc19	WT_TE_ACT_vs_WT_TE_RES	-2.1	-1.05	0.000272	0.00109	51	23.2	30.8	14.9	30.8
ENSMUSG00000042349	IKBKE	Ikbke	Innate Immune Genes	Inflammation		Ikbke	WT_TE_ACT_vs_WT_TE_RES	-1.7	-0.801	3e-10	4.3e-09	682	338	440	253	440
ENSMUSG00000042351	GRAP2	Grap2	Adaptive Immune Response	Surface marker/receptor signaling		Grap2	WT_TE_ACT_vs_WT_TE_RES	-1.2	-0.219	0.224	0.334	261	194	185	158	185
ENSMUSG00000042406	ATF4	Atf4	ISR Genes	ISR		Atf4	WT_TE_ACT_vs_WT_TE_RES	-3.7	-1.89	0	0	5680	2080	3190	859	3190
ENSMUSG00000042406	ATF4	Atf4	UPRMT/ER	Sensor/Initiator		Atf4	WT_TE_ACT_vs_WT_TE_RES	-3.7	-1.89	0	0	5680	2080	3190	859	3190
ENSMUSG00000042406	ATF4	Atf4	ISR	Sensor/Initiator		Atf4	WT_TE_ACT_vs_WT_TE_RES	-3.7	-1.89	0	0	5680	2080	3190	859	3190
ENSMUSG00000042410	AGPS	Agps	PEROXISOME:			Agps	WT_TE_ACT_vs_WT_TE_RES	-1.2	-0.25	0.385	0.506	36	16.3	17.6	14.7	17.6
ENSMUSG00000042709	ATPAF2	Atpaf2	Complex V	F1-Module	Assembly Factors	Atpaf2	WT_TE_ACT_vs_WT_TE_RES	-1.1	-0.184	0.172	0.272	176	87.7	93.9	82.3	93.9
ENSMUSG00000043019	EDEM3	Edem3	UPRMT/ER	Target-Gene		Edem3	WT_TE_ACT_vs_WT_TE_RES	2.6	1.4	0.0127	0.0319	20	6.2	8.6	8.6	3.2
ENSMUSG00000043140	TMEM186	Tmem186	Complex I	ND2-Model	Assembly Factors	Tmem186	WT_TE_ACT_vs_WT_TE_RES	-1.1	-0.137	0.445	0.564	84	39.9	39.1	35.5	39.1
ENSMUSG00000044018	MRPL50	Mrpl50	MT-Ribosome			Mrpl50	WT_TE_ACT_vs_WT_TE_RES	1	0.0276	0.956	0.971	14	5	5.6	5.6	5.5
ENSMUSG00000044894	UQCRQ	Uqcrq	Complex III		Structural Subunits	Uqcrq	WT_TE_ACT_vs_WT_TE_RES	1.3	0.365	3.42e-05	0.000175	1570	907	972	972	754
ENSMUSG00000045362	TNFRSF10B	Tnfrsf26	ISR	Target-Gene		Tnfrsf26	WT_TE_ACT_vs_WT_TE_RES	1.7	0.764	0.0261	0.0583	31	15.8	16.7	16.7	10
ENSMUSG00000045362	TNFRSF10B	Tnfrsf26	PANoptosis	Apoptosis	Extrinsic	Tnfrsf26	WT_TE_ACT_vs_WT_TE_RES	1.7	0.764	0.0261	0.0583	31	15.8	16.7	16.7	10
ENSMUSG00000045382	CXCR4	Cxcr4	HIF Genes:	Selected HIF target genes:		Cxcr4	WT_TE_ACT_vs_WT_TE_RES	-8.9	-3.15	0	0	1880	468	815	91.6	815
ENSMUSG00000045438	COX19	Cox19	Complex IV	MITRAC Module	Assembly Factors	Cox19	WT_TE_ACT_vs_WT_TE_RES	1.3	0.331	0.00515	0.0146	160	86.8	95.7	95.7	75.6
ENSMUSG00000045886	PAM16	Gm9803	Cytosolic Protein Import:	Pre-sequence Cleavage:		Pam16l	WT_TE_ACT_vs_WT_TE_RES	1.1	0.174	0.856	0.9	46	14.7	14.7	14.7	12.9
ENSMUSG00000045932	IFIT2	Ifit2	Innate Immune Genes	Classic		Ifit2	WT_TE_ACT_vs_WT_TE_RES	1.1	0.118	0.464	0.581	117	61.9	67.2	67.2	62.4
ENSMUSG00000046223	PLAUR	Plaur	HIF Genes:	Selected HIF target genes:		Plaur	WT_TE_ACT_vs_WT_TE_RES	-8.9	-3.15	0	0	696	122	217	24.4	217
ENSMUSG00000046516	COX17	Cox17	Complex IV	MITRAC Module	Assembly Factors	Cox17	WT_TE_ACT_vs_WT_TE_RES	1.4	0.457	0.00181	0.00587	909	422	496	496	360
ENSMUSG00000046756	MRPS7	Mrps7	MT-Ribosome			Mrps7	WT_TE_ACT_vs_WT_TE_RES	1.6	0.648	6.4e-09	6.69e-08	506	256	300	300	191
ENSMUSG00000047123	TICAM1	Ticam1	mtDNA/dsRNA Innate Immune	Activated by mtdsRNA		Ticam1	WT_TE_ACT_vs_WT_TE_RES	1.4	0.448	0.0032	0.00966	161	89.9	107	107	78.5
ENSMUSG00000048007	TIMM8A	Timm8a1	Cytosolic Protein Import:	Translocase Inner Membrane (TIMM):		Timm8a1	WT_TE_ACT_vs_WT_TE_RES	-1.1	-0.149	0.75	0.824	14	4.6	5.1	4.6	5.1
ENSMUSG00000048521	CXCR6	Cxcr6	Adaptive Immune Response	Surface marker/receptor signaling		Cxcr6	WT_TE_ACT_vs_WT_TE_RES	1.4	0.513	0.542	0.652	7	2	2.1	2.1	1.6
ENSMUSG00000048756	FOXO3	Foxo3	UPRMT/ER	Target-Gene		Foxo3	WT_TE_ACT_vs_WT_TE_RES	-3.5	-1.8	4.1e-09	4.46e-08	104	38.5	53	15.2	53
ENSMUSG00000049760	MICOS13	Micos13	Mitochondrial Contact Sites:			Micos13	WT_TE_ACT_vs_WT_TE_RES	1.2	0.292	0.00231	0.00728	970	585	633	633	517
ENSMUSG00000049904	TMEM17	Tmem17	Complex IV	MT-CO2-Module	Assembly Factors	Tmem17	WT_TE_ACT_vs_WT_TE_RES	-1.5	-0.556	0.233	0.345	15	4.9	6.2	4.3	6.2
ENSMUSG00000049960	MRPS16	Mrps16	MT-Ribosome			Mrps16	WT_TE_ACT_vs_WT_TE_RES	1.6	0.676	0	3e-10	1310	631	756	756	473
ENSMUSG00000050232	CXCR3	Cxcr3	Adaptive Immune Response	Surface marker/receptor signaling		Cxcr3	WT_TE_ACT_vs_WT_TE_RES	2.1	1.1	3e-10	3.6e-09	439	207	278	278	130
ENSMUSG00000050310	RICTOR	Rictor	mTOR Genes:	mTOR Structural Genes:	mTORC2:	Rictor	WT_TE_ACT_vs_WT_TE_RES	-1.2	-0.249	0.368	0.489	80	42.8	40.9	34.5	40.9
ENSMUSG00000050323	NDUFAF6	Ndufaf6	Complex I	Q-Module	Assembly Factors	Ndufaf6	WT_TE_ACT_vs_WT_TE_RES	1.2	0.265	0.153	0.249	104	47.4	51.8	51.8	42.7
ENSMUSG00000050608	MICOS10	Micos10	Mitochondrial Contact Sites:			Micos10	WT_TE_ACT_vs_WT_TE_RES	1.4	0.505	1.66e-06	1.11e-05	1360	679	796	796	560
ENSMUSG00000050856	ATP5ME	Atp5k	Complex V	Peripheral Arm Subunits	Structural Subunits	Atp5k	WT_TE_ACT_vs_WT_TE_RES	1.8	0.813	7.8e-07	5.57e-06	4570	2030	2700	2700	1530
ENSMUSG00000051671	COA6	Coa6	Complex IV	MT-CO2-Module	Assembly Factors	Coa6	WT_TE_ACT_vs_WT_TE_RES	1.2	0.227	0.0149	0.0366	367	202	220	220	188
ENSMUSG00000051811	COX6B2	Cox6b2	Complex IV	MT-CO3-Module	Structural Subunits	Cox6b2	WT_TE_ACT_vs_WT_TE_RES	-7.7	-2.95	0	0	175	23.9	57.2	7.3	57.2
ENSMUSG00000052336	CX3CR1	Cx3cr1	Adaptive Immune Response	Surface marker/receptor signaling		Cx3cr1	WT_TE_ACT_vs_WT_TE_RES	-25	-4.67	2e-09	2.26e-08	30	6	14	0.5	14
ENSMUSG00000052337	IMMT	Immt	Mitochondrial Contact Sites:			Immt	WT_TE_ACT_vs_WT_TE_RES	1.4	0.488	8.3e-07	5.89e-06	769	377	431	431	308
ENSMUSG00000052684	JUN	Jun	Innate Immune Genes	Inflammation		Jun	WT_TE_ACT_vs_WT_TE_RES	-54	-5.75	0	0	11500	3650	8240	153	8240
ENSMUSG00000052684	JUN	Jun	ISR	Target-Gene		Jun	WT_TE_ACT_vs_WT_TE_RES	-54	-5.75	0	0	11500	3650	8240	153	8240
ENSMUSG00000052738	SUCLG1	Suclg1	MITOCHONDRIAL METABOLISM	TCA Cycle:		Suclg1	WT_TE_ACT_vs_WT_TE_RES	1.5	0.609	0	0	977	509	619	619	405
ENSMUSG00000052776	OAS1	Oas1a	Innate Immune Genes	Classic		Oas1a	WT_TE_ACT_vs_WT_TE_RES	-4.3	-2.12	1.63e-06	1.09e-05	44	9.4	19.8	4.6	19.8
ENSMUSG00000052776	OAS1	Oas1a	mtDNA/dsRNA Innate Immune	Activated by mtdsRNA		Oas1a	WT_TE_ACT_vs_WT_TE_RES	-4.3	-2.12	1.63e-06	1.09e-05	44	9.4	19.8	4.6	19.8
ENSMUSG00000052962	MRPL35	Mrpl35	MT-Ribosome			Mrpl35	WT_TE_ACT_vs_WT_TE_RES	1.9	0.891	0.00106	0.00367	32	14	19.2	19.2	10.3
ENSMUSG00000053044	CD8B	Cd8b1	Adaptive Immune Response	Surface marker/receptor signaling		Cd8b1	WT_TE_ACT_vs_WT_TE_RES	3.5	1.8	2.95e-06	1.89e-05	857	302	517	517	149
ENSMUSG00000053198	PRX	Prx	ANTIOXIDANT DEFENSES:			Prx	WT_TE_ACT_vs_WT_TE_RES	1	0.00299	0.995	0.997	9	5.2	5	5	4.8
ENSMUSG00000053475	TNFAIP6	Tnfaip6	Innate Immune Genes	Inflammation		Tnfaip6	WT_TE_ACT_vs_WT_TE_RES	-14	-3.79	0.00556	0.0157	9	0.7	2.1	0	2.1
ENSMUSG00000053604	RPIA	Rpia	MIT-METABOLISM	NADPH SYNTHESIS-PENTOSE PHOSPHATE CYCLE:		Rpia	WT_TE_ACT_vs_WT_TE_RES	-1.3	-0.377	0.00045	0.00172	664	245	294	227	294
ENSMUSG00000053768	CHCHD3	Chchd3	Mitochondrial Contact Sites:			Chchd3	WT_TE_ACT_vs_WT_TE_RES	1.2	0.302	0.00121	0.00414	742	424	471	471	383
ENSMUSG00000053977	CD8A	Cd8a	Adaptive Immune Response	Surface marker/receptor signaling		Cd8a	WT_TE_ACT_vs_WT_TE_RES	5.1	2.36	9.8e-09	9.92e-08	593	166	317	317	61.6
ENSMUSG00000054312	MRPS21	Mrps21	MT-Ribosome			Mrps21	WT_TE_ACT_vs_WT_TE_RES	1.6	0.681	4.37e-07	3.29e-06	661	319	412	412	257
ENSMUSG00000054428	ATP5IF1	Atpif1	Complex V	F1-Module	Assembly Factors	Atpif1	WT_TE_ACT_vs_WT_TE_RES	1.1	0.0892	0.619	0.718	2040	690	817	817	768
ENSMUSG00000054894	DMAC2L	Dmac2l	Complex V	N/A	Structural Subunits	Dmac2l	WT_TE_ACT_vs_WT_TE_RES	-1.7	-0.806	0.000686	0.00251	58	21.1	28.2	16.1	28.2
ENSMUSG00000057229	DMAC2	Dmac2	Complex I	ND4-Module	Assembly Factors	Dmac2	WT_TE_ACT_vs_WT_TE_RES	-1.5	-0.57	4.14e-05	0.000208	365	175	210	142	210
ENSMUSG00000057329	BCL2	Bcl2	ISR	Target-Gene		Bcl2	WT_TE_ACT_vs_WT_TE_RES	1.8	0.826	0.000239	0.000976	592	211	253	253	143
ENSMUSG00000057329	BCL2	Bcl2	PANoptosis	PANoptosis Regulators	Survivial-Factor	Bcl2	WT_TE_ACT_vs_WT_TE_RES	1.8	0.826	0.000239	0.000976	592	211	253	253	143
ENSMUSG00000057329	BCL2	Bcl2	mtDNA/dsRNA Release	mtPTP co-factor/activator		Bcl2	WT_TE_ACT_vs_WT_TE_RES	1.8	0.826	0.000239	0.000976	592	211	253	253	143
ENSMUSG00000057367	BIRC2	Birc2	ISR	Target-Gene		Birc2	WT_TE_ACT_vs_WT_TE_RES	-1.3	-0.406	0.0215	0.0496	244	114	123	93.1	123
ENSMUSG00000057666	GAPDH	Gapdh	MIT-METABOLISM	GLYCOLYSIS:		Gapdh	WT_TE_ACT_vs_WT_TE_RES	3.6	1.84	0.00794	0.0212	8640	3240	4950	4950	1380
ENSMUSG00000057789	BAK1	Bak1	mtDNA/dsRNA Release	BAX-BAK Hyrniation		Bak1	WT_TE_ACT_vs_WT_TE_RES	1.8	0.814	0	2e-10	557	281	355	355	201
ENSMUSG00000057789	BAK1	Bak1	ISR	Target-Gene		Bak1	WT_TE_ACT_vs_WT_TE_RES	1.8	0.814	0	2e-10	557	281	355	355	201
ENSMUSG00000057789	BAK1	Bak1	PANoptosis	Apoptosis	Intrinsic	Bak1	WT_TE_ACT_vs_WT_TE_RES	1.8	0.814	0	2e-10	557	281	355	355	201
ENSMUSG00000058076	SDHC	Sdhc	MITOCHONDRIAL METABOLISM	TCA Cycle:		Sdhc	WT_TE_ACT_vs_WT_TE_RES	1.2	0.312	0.0394	0.0822	205	106	121	121	97.5
ENSMUSG00000058076	SDHC	Sdhc	Complex II		Structural Subunits	Sdhc	WT_TE_ACT_vs_WT_TE_RES	1.2	0.312	0.0394	0.0822	205	106	121	121	97.5
ENSMUSG00000058135	GSTM1	Gstm1	ANTIOXIDANT DEFENSES:	GLUTATHIONE METABOLISM:		Gstm1	WT_TE_ACT_vs_WT_TE_RES	-11	-3.4	0	0	420	58.5	146	13.8	146
ENSMUSG00000058267	MRPS14	Mrps14	MT-Ribosome			Mrps14	WT_TE_ACT_vs_WT_TE_RES	1.3	0.391	0.00175	0.00571	266	131	148	148	113
ENSMUSG00000058440	NRF1	Nrf1	MIT-Biogenesis	mtDNA transcription:		Nrf1	WT_TE_ACT_vs_WT_TE_RES	1.3	0.355	0.00265	0.0082	392	205	215	215	169
ENSMUSG00000058927	CYCS	Gm10053	PANoptosis	Apoptosis	Intrinsic	Gm10053	WT_TE_ACT_vs_WT_TE_RES	1.1	0.145	0.911	0.939	34	4.2	4.8	4.8	4.4
ENSMUSG00000059108	IFITM1	Ifitm6	Innate Immune Genes	Classic		Ifitm6	WT_TE_ACT_vs_WT_TE_RES	-80	-6.33	0	0	529	58.4	165	1.9	165
ENSMUSG00000059108	IFITM3	Ifitm6	Innate Immune Genes	Classic		Ifitm6	WT_TE_ACT_vs_WT_TE_RES	-80	-6.33	0	0	529	58.4	165	1.9	165
ENSMUSG00000059183	MTFMT	Mtfmt	MITOCHONDRIAL METABOLISM	Folate Single Carbon Metabolism:		Mtfmt	WT_TE_ACT_vs_WT_TE_RES	1.1	0.144	0.387	0.508	89	54.7	57.4	57.4	52.1
ENSMUSG00000059447	HADHB	Hadhb	MITOCHONDRIAL METABOLISM	Fatty Acid Oxidation:		Hadhb	WT_TE_ACT_vs_WT_TE_RES	1.4	0.527	0.00126	0.00427	459	245	276	276	191
ENSMUSG00000059534	UQCR10	Uqcr10	Complex III		Structural Subunits	Uqcr10	WT_TE_ACT_vs_WT_TE_RES	1.7	0.738	6e-10	7.6e-09	2370	1170	1460	1460	875
ENSMUSG00000059734	NDUFS8	Ndufs8	Complex I	Q-Module	Structural Subunits	Ndufs8	WT_TE_ACT_vs_WT_TE_RES	1.6	0.705	0	0	878	442	541	541	331
ENSMUSG00000060679	MRPS9	Mrps9	MT-Ribosome			Mrps9	WT_TE_ACT_vs_WT_TE_RES	1.3	0.4	0.000156	0.000669	315	198	211	211	159
ENSMUSG00000060803	GSTP1	Gstp1	ANTIOXIDANT DEFENSES:	GLUTATHIONE METABOLISM:		Gstp1	WT_TE_ACT_vs_WT_TE_RES	1	0.0685	0.653	0.748	146	77.3	79.2	79.2	75.6
ENSMUSG00000061461	SMIM20	Smim20	Complex IV	MITRAC Module	Assembly Factors	Smim20	WT_TE_ACT_vs_WT_TE_RES	1	0.0259	0.858	0.902	305	146	145	145	142
ENSMUSG00000061474	MRPS36	Mrps36	MT-Ribosome			Mrps36	WT_TE_ACT_vs_WT_TE_RES	1.8	0.824	0.000366	0.00143	40	18.9	27.3	27.3	15.3
ENSMUSG00000061518	COX5B	Cox5b	Complex IV	MT-CO2-Module	Structural Subunits	Cox5b	WT_TE_ACT_vs_WT_TE_RES	1.6	0.697	0	0	2390	1170	1450	1450	893
ENSMUSG00000061904	SLC25A3	Slc25a3	mtDNA/dsRNA Release	mtPTP co-factor/activator		Slc25a3	WT_TE_ACT_vs_WT_TE_RES	1.2	0.269	0.0217	0.0501	5620	3120	3310	3310	2740
ENSMUSG00000061904	SLC25A3	Slc25a3	MITOCHONDRIAL METABOLISM	ATP/NAD+ Carriers:		Slc25a3	WT_TE_ACT_vs_WT_TE_RES	1.2	0.269	0.0217	0.0501	5620	3120	3310	3310	2740
ENSMUSG00000062070	PGK1	Pgk1	MIT-METABOLISM	GLYCOLYSIS:		Pgk1	WT_TE_ACT_vs_WT_TE_RES	4.5	2.16	0	0	242	72	124	124	27.7
ENSMUSG00000062488	IFIT3	Ifit3b	mtDNA/dsRNA Innate Immune	Activated by mtdsRNA		Ifit3b	WT_TE_ACT_vs_WT_TE_RES	-1.1	-0.196	0.615	0.715	40	14.6	18.2	15.8	18.2
ENSMUSG00000062488	IFIT3	Ifit3b	Innate Immune Genes	Classic		Ifit3b	WT_TE_ACT_vs_WT_TE_RES	-1.1	-0.196	0.615	0.715	40	14.6	18.2	15.8	18.2
ENSMUSG00000062683	ATP5MC2	Atp5g2	Complex V	C8-Ring	Structural Subunits	Atp5g2	WT_TE_ACT_vs_WT_TE_RES	1.7	0.766	0.00382	0.0113	75	41.1	47.8	47.8	27.9
ENSMUSG00000062908	ACADM	Acadm	MITOCHONDRIAL METABOLISM	Fatty Acid Oxidation:		Acadm	WT_TE_ACT_vs_WT_TE_RES	-1.2	-0.202	0.106	0.185	235	117	125	108	125
ENSMUSG00000063268	PARP10	Parp10	Innate Immune Genes	Non-canonical		Parp10	WT_TE_ACT_vs_WT_TE_RES	-1.4	-0.439	0.000111	0.000493	457	253	297	219	297
ENSMUSG00000063358	MAPK1	Mapk1	ISR	Target-Gene		Mapk1	WT_TE_ACT_vs_WT_TE_RES	1.3	0.372	9.91e-05	0.000448	387	199	221	221	171
ENSMUSG00000063524	ENO1	Eno1	MIT-METABOLISM	GLYCOLYSIS:		Eno1	WT_TE_ACT_vs_WT_TE_RES	3.6	1.84	0	0	2810	1040	1540	1540	429
ENSMUSG00000063694	CYCS	Cycs	PANoptosis	Apoptosis	Intrinsic	Cycs	WT_TE_ACT_vs_WT_TE_RES	1.7	0.74	0.157	0.254	134	43.9	56.6	56.6	33.8
ENSMUSG00000063856	GPX1	Gpx1	ISR	Target-Gene		Gpx1	WT_TE_ACT_vs_WT_TE_RES	-1.8	-0.885	0	0	6870	2040	2870	1550	2870
ENSMUSG00000063856	GPX1	Gpx1	ANTIOXIDANT DEFENSES:	GLUTATHIONE METABOLISM:		Gpx1	WT_TE_ACT_vs_WT_TE_RES	-1.8	-0.885	0	0	6870	2040	2870	1550	2870
ENSMUSG00000063882	UQCRH	Uqcrh	Complex III		Structural Subunits	Uqcrh	WT_TE_ACT_vs_WT_TE_RES	1	0.0295	0.845	0.893	4120	2450	2490	2490	2440
ENSMUSG00000064341	MT-ND1	mt-Nd1	mtDNA Complexs			mt-Nd1	WT_TE_ACT_vs_WT_TE_RES	-2.7	-1.44	8.19e-05	0.000378	60	21.9	32	11.9	32
ENSMUSG00000064345	MT-ND2	mt-Nd2	mtDNA Complexs			mt-Nd2	WT_TE_ACT_vs_WT_TE_RES	-2	-0.975	0.0121	0.0305	17	7	10.2	5	10.2
ENSMUSG00000064367	MT-ND5	mt-Nd5	mtDNA Complexs			mt-Nd5	WT_TE_ACT_vs_WT_TE_RES	-1.2	-0.307	0.562	0.67	16	7	7.8	6.3	7.8
ENSMUSG00000064368	MT-ND6	mt-Nd6	mtDNA Complexs			mt-Nd6	WT_TE_ACT_vs_WT_TE_RES	-1.1	-0.152	0.87	0.91	3	2	1.4	1.2	1.4
ENSMUSG00000064370	MT-CYB	mt-Cytb	mtDNA Complexs			mt-Cytb	WT_TE_ACT_vs_WT_TE_RES	-2.2	-1.11	2.97e-05	0.000154	527	215	227	105	227
ENSMUSG00000066839	ECSIT	Ecsit	Complex I	ND2-Model	Assembly Factors	Ecsit	WT_TE_ACT_vs_WT_TE_RES	1.2	0.299	0.0158	0.0383	273	156	177	177	144
ENSMUSG00000067341	HLA-DRB1	H2-Eb2	Adaptive Immune Response	Antigen presentation		H2-Eb2	WT_TE_ACT_vs_WT_TE_RES	-1.7	-0.73	0.0868	0.157	28	12	14.7	8.8	14.7
ENSMUSG00000067341	HLA-DRB5	H2-Eb2	Adaptive Immune Response	Antigen presentation		H2-Eb2	WT_TE_ACT_vs_WT_TE_RES	-1.7	-0.73	0.0868	0.157	28	12	14.7	8.8	14.7
ENSMUSG00000067713	PRKAG1	Prkag1	mTOR Genes:	mTOR Activator Genes:	AMPK:	Prkag1	WT_TE_ACT_vs_WT_TE_RES	1.2	0.21	0.00759	0.0204	1130	624	636	636	549
ENSMUSG00000067825	PEX26	Pex26	PEROXISOME:			Pex26	WT_TE_ACT_vs_WT_TE_RES	-1.5	-0.54	0.00243	0.00761	81	39.6	46.1	31.9	46.1
ENSMUSG00000068184	NDUFAF2	Ndufaf2	Complex I	Q/ND1-Module	Assembly Factors	Ndufaf2	WT_TE_ACT_vs_WT_TE_RES	1.4	0.445	0.000346	0.00136	193	100	116	116	84.6
ENSMUSG00000068220	LGALS1	Lgals1	HIF Genes:	Selected HIF target genes:		Lgals1	WT_TE_ACT_vs_WT_TE_RES	4.6	2.21	0	0	8930	3220	5270	5270	1140
ENSMUSG00000068227	IL2RB	Il2rb	Adaptive Immune Response	Interleukins		Il2rb	WT_TE_ACT_vs_WT_TE_RES	5.2	2.37	0	0	3590	1230	1820	1820	352
ENSMUSG00000069631	STRADA	Strada	mTOR Genes:	mTOR Activator Genes:	GSK3B:	Strada	WT_TE_ACT_vs_WT_TE_RES	1	0.0641	0.636	0.733	208	99.3	98.9	98.9	94.3
ENSMUSG00000069844	SCO1	Sco1	Complex IV	MT-CO2-Module	Assembly Factors	Sco1	WT_TE_ACT_vs_WT_TE_RES	1.2	0.311	0.114	0.196	80	37.8	42.2	42.2	34
ENSMUSG00000070283	NDUFAF3	Ndufaf3	Complex I	Q-Module	Assembly Factors	Ndufaf3	WT_TE_ACT_vs_WT_TE_RES	1	0.0536	0.668	0.76	338	162	166	166	160
ENSMUSG00000070327	RNF213	Rnf213	Innate Immune Genes	Non-canonical		Rnf213	WT_TE_ACT_vs_WT_TE_RES	-3.3	-1.72	0	0	579	198	336	102	336
ENSMUSG00000070493	CHCHD2	Chchd2	MIT-Biogenesis	mtDNA transcription:		Chchd2	WT_TE_ACT_vs_WT_TE_RES	1	0.0333	0.814	0.872	3750	2200	2150	2150	2100
ENSMUSG00000071014	NDUFB6	Ndufb6	Complex I	ND4-Module	Structural Subunits	Ndufb6	WT_TE_ACT_vs_WT_TE_RES	1.6	0.716	0	3e-10	1220	615	739	739	449
ENSMUSG00000071229	TIMM8A	Timm8a2	Cytosolic Protein Import:	Translocase Inner Membrane (TIMM):		Timm8a2	WT_TE_ACT_vs_WT_TE_RES	-2.1	-1.1	0.299	0.419	4	1.2	1.5	0.7	1.5
ENSMUSG00000071654	UQCC3	Uqcc3	Complex III		Assembly Factors	Uqcc3	WT_TE_ACT_vs_WT_TE_RES	-1.1	-0.13	0.256	0.371	685	405	419	383	419
ENSMUSG00000073676	HSPE1	Hspe1	UPRMT/ER	Target-Gene		Hspe1	WT_TE_ACT_vs_WT_TE_RES	-1.5	-0.574	0.00103	0.00359	3330	1730	2260	1520	2260
ENSMUSG00000074211	SDHAF1	Sdhaf1	Complex II		Assembly Factors	Sdhaf1	WT_TE_ACT_vs_WT_TE_RES	-2.2	-1.11	0	0	332	156	223	103	223
ENSMUSG00000074218	COX7A1	Cox7a1	Complex IV	MT-CO3-Module	Structural Subunits	Cox7a1	WT_TE_ACT_vs_WT_TE_RES	5.1	2.34	2e-10	2.7e-09	42	11.2	21.6	21.6	4.4
ENSMUSG00000074896	IFIT3	Ifit3	mtDNA/dsRNA Innate Immune	Activated by mtdsRNA		Ifit3	WT_TE_ACT_vs_WT_TE_RES	-1.2	-0.218	0.443	0.561	209	67.1	84.7	73.3	84.7
ENSMUSG00000074896	IFIT3	Ifit3	Innate Immune Genes	Classic		Ifit3	WT_TE_ACT_vs_WT_TE_RES	-1.2	-0.218	0.443	0.561	209	67.1	84.7	73.3	84.7
ENSMUSG00000075122	CD80	Cd80	Adaptive Immune Response	Surface marker/receptor signaling		Cd80	WT_TE_ACT_vs_WT_TE_RES	2.5	1.32	0.0345	0.0739	11	4.3	4.8	4.8	1.7
ENSMUSG00000075706	GPX4	Gpx4	ANTIOXIDANT DEFENSES:			Gpx4	WT_TE_ACT_vs_WT_TE_RES	-1.1	-0.137	0.327	0.448	1080	462	508	463	508
ENSMUSG00000075706	GPX4	Gpx4	ISR	Target-Gene		Gpx4	WT_TE_ACT_vs_WT_TE_RES	-1.1	-0.137	0.327	0.448	1080	462	508	463	508
ENSMUSG00000078566	BNIP3	Bnip3	HIF Genes:	Selected HIF target genes:		Bnip3	WT_TE_ACT_vs_WT_TE_RES	8.1	3.01	0	0	237	40.9	73.8	73.8	9
ENSMUSG00000078566	BNIP3	Bnip3	HIF Genes:	HIF1? Regulation of Mitochondrial Genes:		Bnip3	WT_TE_ACT_vs_WT_TE_RES	8.1	3.01	0	0	237	40.9	73.8	73.8	9
ENSMUSG00000078566	BNIP3	Bnip3	Mitophagy:			Bnip3	WT_TE_ACT_vs_WT_TE_RES	8.1	3.01	0	0	237	40.9	73.8	73.8	9
ENSMUSG00000079104	PRPS1	Prps1l3	MIT-METABOLISM	NUCLEOTIDE SYNTHESIS:	Nuclear:	Prps1l3	WT_TE_ACT_vs_WT_TE_RES	-2.6	-1.37	2.6e-09	2.95e-08	57	24.8	32.4	12.2	32.4
ENSMUSG00000079227	CCR5	Ccr5	Adaptive Immune Response	Surface marker/receptor signaling		Ccr5	WT_TE_ACT_vs_WT_TE_RES	5.2	2.38	0	1e-10	109	24.3	44.6	44.6	8.3
ENSMUSG00000079941	COX5B	Cox5b-ps	Complex IV	MT-CO2-Module	Structural Subunits	Cox5b-ps	WT_TE_ACT_vs_WT_TE_RES	2.1	1.07	0.0169	0.0405	21	7.5	9.4	9.4	4.4
ENSMUSG00000087687	PET100	Pet100	Complex IV	MT-CO2-Module	Assembly Factors	Pet100	WT_TE_ACT_vs_WT_TE_RES	1.2	0.312	0.0253	0.0569	712	400	462	462	372
ENSMUSG00000089682	BCL2L2	Bcl2l2	ISR	Target-Gene		Bcl2l2	WT_TE_ACT_vs_WT_TE_RES	1.2	0.293	0.332	0.454	37	14.8	18.3	18.3	14.7
ENSMUSG00000089682	BCL2L2	Bcl2l2	PANoptosis	PANoptosis Regulators	Survivial-Factor	Bcl2l2	WT_TE_ACT_vs_WT_TE_RES	1.2	0.293	0.332	0.454	37	14.8	18.3	18.3	14.7
ENSMUSG00000091780	SCO2	Sco2	Complex IV	MT-CO2-Module	Assembly Factors	Sco2	WT_TE_ACT_vs_WT_TE_RES	-1.2	-0.286	0.0558	0.109	185	84.7	91	74.9	91
ENSMUSG00000091803	COX16	Cox16	Complex IV	MT-CO2-Module	Assembly Factors	Cox16	WT_TE_ACT_vs_WT_TE_RES	-1.1	-0.174	0.0739	0.138	522	277	283	250	283
ENSMUSG00000093904	TOMM20	Tomm20	Cytosolic Protein Import:	Translocase outer membrane (TOMM):		Tomm20	WT_TE_ACT_vs_WT_TE_RES	1.1	0.19	0.256	0.371	68	37.7	40.8	40.8	35.9
ENSMUSG00000096188	CMTM4	Cmtm4	Innate Immune Genes	Non-canonical		Cmtm4	WT_TE_ACT_vs_WT_TE_RES	2.3	1.22	0.000175	0.000741	42	17.5	21.4	21.4	9.2
ENSMUSG00000097148	GAPDH	Gm3839	MIT-METABOLISM	GLYCOLYSIS:		Gm3839	WT_TE_ACT_vs_WT_TE_RES	4.5	2.18	0.0185	0.0438	4	1.9	2.4	2.4	0.4
ENSMUSG00000098387	PET117	Pet117	Complex IV	MT-CO2-Module	Assembly Factors	Pet117	WT_TE_ACT_vs_WT_TE_RES	-1.1	-0.126	0.846	0.893	6	2.6	2.5	2.3	2.5
ENSMUSG00000107283	MPV17	Mpv17	MIT-METABOLISM	NUCLEOTIDE SYNTHESIS:	Mitochondrial:	Mpv17	WT_TE_ACT_vs_WT_TE_RES	1.1	0.143	0.402	0.522	105	56.5	64	64	58
ENSMUSG00000110234	TIMM10B	Gm45799	Cytosolic Protein Import:	Translocase Inner Membrane (TIMM):		Gm45799	WT_TE_ACT_vs_WT_TE_RES	1.3	0.335	0.502	0.616	9	3.5	4.3	4.3	3.2
ENSMUSG00000113902	NDUFB1	Ndufb1	Complex I	ND4-Module	Structural Subunits	Ndufb1	WT_TE_ACT_vs_WT_TE_RES	1.3	0.341	0.000419	0.00161	570	328	363	363	286
ENSMUSG00000117621	HSPE1	Hspe1-rs1	UPRMT/ER	Target-Gene		Hspe1-rs1	WT_TE_ACT_vs_WT_TE_RES	-1.8	-0.866	0.0162	0.0391	21	11.2	13.8	7.5	13.8

## Sheet: NZB_mito-Inflammation
Gene	HGNC.symbol	MGI.symbol	Major.Pathways	Cat.1	Cat.2	Gene_name	Comparison	FoldChange	log2FoldChange	pvalue	padj	max_count	baseMean	baseMean_max	GroupA_baseMean	GroupB_baseMean
ENSMUSG00000000088	COX5A	Cox5a	Complex IV	MT-CO2-Module	Structural Subunits	Cox5a	NZB_TE_ACT_vs_NZB_TE_RES	2.4	1.25	0	0	2160	1320	1850	1850	779
ENSMUSG00000000171	SDHD	Sdhd	Complex II		Structural Subunits	Sdhd	NZB_TE_ACT_vs_NZB_TE_RES	2	1.02	0	0	919	553	720	720	356
ENSMUSG00000000171	SDHD	Sdhd	MITOCHONDRIAL METABOLISM	TCA Cycle:		Sdhd	NZB_TE_ACT_vs_NZB_TE_RES	2	1.02	0	0	919	553	720	720	356
ENSMUSG00000000275	TRIM25	Trim25	mtDNA/dsRNA Innate Immune	Activated by mtdsRNA		Trim25	NZB_TE_ACT_vs_NZB_TE_RES	-1.2	-0.239	0.285	0.408	215	163	176	148	176
ENSMUSG00000000308	CKMT1A	Ckmt1	mtDNA/dsRNA Release	mtPTP co-factor/activator		Ckmt1	NZB_TE_ACT_vs_NZB_TE_RES	16	3.96	0.00207	0.00669	16	2.9	8	8	0.5
ENSMUSG00000000386	MX1	Mx1	Innate Immune Genes	Classic		Mx1	NZB_TE_ACT_vs_NZB_TE_RES	-4.6	-2.19	3.78e-06	2.34e-05	28	12.6	17.4	4.1	17.4
ENSMUSG00000000399	NDUFA9	Ndufa9	Complex I	Q/ND1-Module	Structural Subunits	Ndufa9	NZB_TE_ACT_vs_NZB_TE_RES	2.1	1.06	0	0	585	347	447	447	219
ENSMUSG00000000409	LCK	Lck	Adaptive Immune Response	Surface marker/receptor signaling		Lck	NZB_TE_ACT_vs_NZB_TE_RES	-1.2	-0.203	0.0763	0.143	2940	2080	2380	2070	2380
ENSMUSG00000000563	ATP5PB	Atp5pb	Complex V	Peripheral Arm Subunits	Structural Subunits	Atp5pb	NZB_TE_ACT_vs_NZB_TE_RES	2	1.03	0	0	2080	1290	1750	1750	856
ENSMUSG00000000628	HK2	Hk2	mtDNA/dsRNA Release	mtPTP co-factor/activator		Hk2	NZB_TE_ACT_vs_NZB_TE_RES	2	1.03	0.00444	0.013	36	23.4	30.2	30.2	14.1
ENSMUSG00000000738	SPG7	Spg7	mtDNA/dsRNA Release	mtPTP co-factor/activator		Spg7	NZB_TE_ACT_vs_NZB_TE_RES	-1.1	-0.122	0.406	0.533	271	209	216	202	216
ENSMUSG00000000817	FASLG	Fasl	Innate Immune Genes	Inflammation		Fasl	NZB_TE_ACT_vs_NZB_TE_RES	-4.1	-2.05	5.1e-09	5.35e-08	70	24	48.5	11.8	48.5
ENSMUSG00000000957	MMP14	Mmp14	HIF Genes:	Selected HIF target genes:		Mmp14	NZB_TE_ACT_vs_NZB_TE_RES	-2.9	-1.52	0.0102	0.0266	14	14.4	10.2	3.3	10.2
ENSMUSG00000001166	OAS1	Oas1c	mtDNA/dsRNA Innate Immune	Activated by mtdsRNA		Oas1c	NZB_TE_ACT_vs_NZB_TE_RES	-1.7	-0.778	0.01	0.0262	85	48.2	64.5	36.9	64.5
ENSMUSG00000001166	OAS1	Oas1c	Innate Immune Genes	Classic		Oas1c	NZB_TE_ACT_vs_NZB_TE_RES	-1.7	-0.778	0.01	0.0262	85	48.2	64.5	36.9	64.5
ENSMUSG00000001445	MRPL10	Mrpl10	MT-Ribosome			Mrpl10	NZB_TE_ACT_vs_NZB_TE_RES	1.6	0.699	5.98e-08	5.24e-07	368	245	306	306	189
ENSMUSG00000001729	AKT1	Akt1	mTOR Genes:	mTOR Activator Genes:	AKT:	Akt1	NZB_TE_ACT_vs_NZB_TE_RES	1.8	0.872	0	0	1480	968	1210	1210	664
ENSMUSG00000001983	TACO1	Taco1	Complex IV	MITRAC Module	Assembly Factors	Taco1	NZB_TE_ACT_vs_NZB_TE_RES	1.7	0.74	0.0387	0.0819	20	13.7	15.8	15.8	9.6
ENSMUSG00000002083	BBC3	Bbc3	PANoptosis	PANoptosis Regulators	Death-Factor	Bbc3	NZB_TE_ACT_vs_NZB_TE_RES	-5.2	-2.38	0	0	382	146	305	58.8	305
ENSMUSG00000002083	BBC3	Bbc3	ISR	Target-Gene		Bbc3	NZB_TE_ACT_vs_NZB_TE_RES	-5.2	-2.38	0	0	382	146	305	58.8	305
ENSMUSG00000002289	ANGPTL4	Angptl4	HIF Genes:	Selected HIF target genes:		Angptl4	NZB_TE_ACT_vs_NZB_TE_RES	2.8	1.47	1.12e-05	6.24e-05	55	31	40.9	40.9	14.4
ENSMUSG00000002325	IRF9	Irf9	MT INNATE IMMUNITY:	Interferon Pathway Genes:		Irf9	NZB_TE_ACT_vs_NZB_TE_RES	-1.2	-0.207	0.116	0.201	330	245	258	225	258
ENSMUSG00000002379	NDUFA11	Ndufa11	Complex I	N-Module	Structural Subunits	Ndufa11	NZB_TE_ACT_vs_NZB_TE_RES	2.3	1.22	0	0	1320	690	974	974	419
ENSMUSG00000002416	NDUFB2	Ndufb2	Complex I	ND5-Module	Structural Subunits	Ndufb2	NZB_TE_ACT_vs_NZB_TE_RES	2.1	1.06	0	0	515	315	414	414	198
ENSMUSG00000002496	TSC2	Tsc2	mTOR Genes:	mTOR Structural Genes:	mTORC1:	Tsc2	NZB_TE_ACT_vs_NZB_TE_RES	1	0.0137	0.933	0.957	134	117	121	121	113
ENSMUSG00000002660	CLPP	Clpp	UPRMT/ER	Target-Gene		Clpp	NZB_TE_ACT_vs_NZB_TE_RES	1.1	0.137	0.325	0.451	229	189	194	194	176
ENSMUSG00000002763	PEX6	Pex6	PEROXISOME:			Pex6	NZB_TE_ACT_vs_NZB_TE_RES	-1.1	-0.157	0.395	0.522	224	162	162	146	162
ENSMUSG00000002767	MRPL2	Mrpl2	MT-Ribosome			Mrpl2	NZB_TE_ACT_vs_NZB_TE_RES	1.7	0.727	9.93e-08	8.34e-07	427	259	330	330	201
ENSMUSG00000002846	TIMMDC1	Timmdc1	Complex I	Q/ND1-Module	Assembly Factors	Timmdc1	NZB_TE_ACT_vs_NZB_TE_RES	1.9	0.89	0.0311	0.0686	27	11.7	19.2	19.2	9.3
ENSMUSG00000002949	TIMM44	Timm44	Cytosolic Protein Import:	Translocase Inner Membrane (TIMM):		Timm44	NZB_TE_ACT_vs_NZB_TE_RES	1.3	0.342	0.0102	0.0265	254	206	226	226	178
ENSMUSG00000002983	RELB	Relb	mtDNA/dsRNA Innate Immune	Activated by mtDNA/dsRNA		Relb	NZB_TE_ACT_vs_NZB_TE_RES	-2	-1.03	4.86e-07	3.6e-06	353	188	293	143	293
ENSMUSG00000002984	TOMM40	Tomm40	Cytosolic Protein Import:	Translocase outer membrane (TOMM):		Tomm40	NZB_TE_ACT_vs_NZB_TE_RES	1.8	0.854	1.14e-07	9.46e-07	934	586	698	698	385
ENSMUSG00000003068	STK11	Stk11	mTOR Genes:	mTOR Activator Genes:	GSK3B:	Stk11	NZB_TE_ACT_vs_NZB_TE_RES	-1.4	-0.493	0.000314	0.00127	647	492	600	423	600
ENSMUSG00000003072	ATP5F1D	Atp5d	Complex V	F1-Module	Structural Subunits	Atp5d	NZB_TE_ACT_vs_NZB_TE_RES	1.5	0.604	0	1e-10	4140	2440	3030	3030	1990
ENSMUSG00000003184	IRF3	Irf3	MT INNATE IMMUNITY:	Interferon Pathway Genes:		Irf3	NZB_TE_ACT_vs_NZB_TE_RES	-1.3	-0.41	0.000531	0.00203	551	372	428	328	428
ENSMUSG00000003184	IRF3	Irf3	mtDNA/dsRNA Innate Immune	Activated by mtDNA/dsRNA		Irf3	NZB_TE_ACT_vs_NZB_TE_RES	-1.3	-0.41	0.000531	0.00203	551	372	428	328	428
ENSMUSG00000003299	MRPL4	Mrpl4	MT-Ribosome			Mrpl4	NZB_TE_ACT_vs_NZB_TE_RES	1.5	0.552	5.53e-05	0.000264	516	352	443	443	303
ENSMUSG00000003308	KEAP1	Keap1	ISR	Regulator		Keap1	NZB_TE_ACT_vs_NZB_TE_RES	1.6	0.636	4.2e-08	3.77e-07	563	368	443	443	285
ENSMUSG00000003308	KEAP1	Keap1	ANTIOXIDANT DEFENSES:			Keap1	NZB_TE_ACT_vs_NZB_TE_RES	1.6	0.636	4.2e-08	3.77e-07	563	368	443	443	285
ENSMUSG00000003438	TIMM50	Timm50	Cytosolic Protein Import:	Translocase Inner Membrane (TIMM):		Timm50	NZB_TE_ACT_vs_NZB_TE_RES	2.1	1.08	9.3e-09	9.42e-08	401	212	300	300	140
ENSMUSG00000003528	SLC25A1	Slc25a1	MITOCHONDRIAL METABOLISM	ATP/NAD+ Carriers:		Slc25a1	NZB_TE_ACT_vs_NZB_TE_RES	1.8	0.827	2.79e-07	2.16e-06	233	154	185	185	103
ENSMUSG00000003814	CALR	Calr	UPRMT/ER	Target-Gene		Calr	NZB_TE_ACT_vs_NZB_TE_RES	1.1	0.122	0.365	0.492	3810	2800	2930	2930	2690
ENSMUSG00000003849	NQO1	Nqo1	ISR	Target-Gene		Nqo1	NZB_TE_ACT_vs_NZB_TE_RES	3.8	1.91	0.0329	0.0717	39	18.8	18	18	4.9
ENSMUSG00000003873	BAX	Bax	ISR	Target-Gene		Bax	NZB_TE_ACT_vs_NZB_TE_RES	2	0.985	0	0	1480	821	1170	1170	591
ENSMUSG00000003873	BAX	Bax	PANoptosis	Apoptosis	Intrinsic	Bax	NZB_TE_ACT_vs_NZB_TE_RES	2	0.985	0	0	1480	821	1170	1170	591
ENSMUSG00000003873	BAX	Bax	mtDNA/dsRNA Release	BAX-BAK Hyrniation		Bax	NZB_TE_ACT_vs_NZB_TE_RES	2	0.985	0	0	1480	821	1170	1170	591
ENSMUSG00000003923	TFAM	Tfam	MIT-Biogenesis	mtDNA replication:		Tfam	NZB_TE_ACT_vs_NZB_TE_RES	1.4	0.519	0.0172	0.0416	78	47.4	58.6	58.6	41.1
ENSMUSG00000004056	AKT2	Akt2	mTOR Genes:	mTOR Activator Genes:	AKT:	Akt2	NZB_TE_ACT_vs_NZB_TE_RES	1.2	0.261	0.0375	0.08	243	178	206	206	171
ENSMUSG00000004069	DNAJA3	Dnaja3	UPRMT/ER	Target-Gene		Dnaja3	NZB_TE_ACT_vs_NZB_TE_RES	1.2	0.211	0.183	0.29	189	140	154	154	132
ENSMUSG00000004446	BID	Bid	ISR	Target-Gene		Bid	NZB_TE_ACT_vs_NZB_TE_RES	-1.1	-0.139	0.534	0.654	116	88.5	84.1	77.9	84.1
ENSMUSG00000004446	BID	Bid	PANoptosis	Apoptosis	Extrinsic	Bid	NZB_TE_ACT_vs_NZB_TE_RES	-1.1	-0.139	0.534	0.654	116	88.5	84.1	77.9	84.1
ENSMUSG00000004460	DNAJB11	Dnajb11	UPRMT/ER	Target-Gene		Dnajb11	NZB_TE_ACT_vs_NZB_TE_RES	1.5	0.599	2.04e-08	1.95e-07	428	301	343	343	228
ENSMUSG00000004610	ETFB	Etfb	MITOCHONDRIAL METABOLISM	Fatty Acid Oxidation:		Etfb	NZB_TE_ACT_vs_NZB_TE_RES	2.4	1.27	2.4e-08	2.26e-07	573	340	455	455	187
ENSMUSG00000004788	EIF2B2	Eif2b2	ISR	Sensor/Initiator		Eif2b2	NZB_TE_ACT_vs_NZB_TE_RES	1.2	0.208	0.135	0.226	326	229	255	255	220
ENSMUSG00000005069	PEX5	Pex5	PEROXISOME:			Pex5	NZB_TE_ACT_vs_NZB_TE_RES	-2.1	-1.09	4.12e-06	2.52e-05	76	46.2	67.7	31.7	67.7
ENSMUSG00000005102	EIF2AK4	Eif2ak4	ISR	Sensor/Initiator		Eif2ak4	NZB_TE_ACT_vs_NZB_TE_RES	-2	-0.998	5.56e-05	0.000265	53	31.6	41.3	19.1	41.3
ENSMUSG00000005102	EIF2AK4	Eif2ak4	ISR Genes	ISR		Eif2ak4	NZB_TE_ACT_vs_NZB_TE_RES	-2	-0.998	5.56e-05	0.000265	53	31.6	41.3	19.1	41.3
ENSMUSG00000005299	LETM1	Letm1	MITOCHONDRIAL METABOLISM	Additional Carriers:		Letm1	NZB_TE_ACT_vs_NZB_TE_RES	1.1	0.159	0.373	0.501	211	142	147	147	135
ENSMUSG00000005354	TXN2	Txn2	ANTIOXIDANT DEFENSES:			Txn2	NZB_TE_ACT_vs_NZB_TE_RES	1.4	0.442	4.85e-06	2.93e-05	1120	774	879	879	647
ENSMUSG00000005413	HMOX1	Hmox1	ISR	Target-Gene		Hmox1	NZB_TE_ACT_vs_NZB_TE_RES	1.1	0.104	0.75	0.831	59	49.2	39.3	39.3	36
ENSMUSG00000005413	HMOX1	Hmox1	HIF Genes:	Selected HIF target genes:		Hmox1	NZB_TE_ACT_vs_NZB_TE_RES	1.1	0.104	0.75	0.831	59	49.2	39.3	39.3	36
ENSMUSG00000005510	NDUFS3	Ndufs3	Complex I	Q-Module	Structural Subunits	Ndufs3	NZB_TE_ACT_vs_NZB_TE_RES	1.6	0.687	3.9e-06	2.4e-05	282	188	213	213	134
ENSMUSG00000005667	MTHFD2	Mthfd2	MITOCHONDRIAL METABOLISM	Folate Single Carbon Metabolism:		Mthfd2	NZB_TE_ACT_vs_NZB_TE_RES	2.4	1.24	0	1e-10	597	304	466	466	198
ENSMUSG00000005674	TOMM40L	Tomm40l	Cytosolic Protein Import:	Translocase outer membrane (TOMM):		Tomm40l	NZB_TE_ACT_vs_NZB_TE_RES	1.2	0.27	0.118	0.204	96	77.1	89.6	89.6	69.9
ENSMUSG00000005683	CS	Cs	MITOCHONDRIAL METABOLISM	TCA Cycle:		Cs	NZB_TE_ACT_vs_NZB_TE_RES	1.5	0.571	1.68e-07	1.35e-06	696	468	549	549	372
ENSMUSG00000005763	CD247	Cd247	Adaptive Immune Response	Surface marker/receptor signaling		Cd247	NZB_TE_ACT_vs_NZB_TE_RES	1.2	0.292	0.015	0.0368	2580	1760	2080	2080	1700
ENSMUSG00000005882	UQCC1	Uqcc1	Complex III		Assembly Factors	Uqcc1	NZB_TE_ACT_vs_NZB_TE_RES	-1.1	-0.136	0.384	0.512	108	90.9	93.5	84.4	93.5
ENSMUSG00000005907	PEX1	Pex1	PEROXISOME:			Pex1	NZB_TE_ACT_vs_NZB_TE_RES	-1.6	-0.635	0.00159	0.00533	73	43.2	53	33.8	53
ENSMUSG00000006494	PDK1	Pdk1	HIF Genes:	HIF1? Regulation of Mitochondrial Genes:		Pdk1	NZB_TE_ACT_vs_NZB_TE_RES	-1	-0.05	0.814	0.874	856	528	559	537	559
ENSMUSG00000006494	PDK1	Pdk1	MITOCHONDRIAL METABOLISM	TCA Cycle:		Pdk1	NZB_TE_ACT_vs_NZB_TE_RES	-1	-0.05	0.814	0.874	856	528	559	537	559
ENSMUSG00000006589	APRT	Aprt	MIT-METABOLISM	NUCLEOTIDE SYNTHESIS:	Nuclear:	Aprt	NZB_TE_ACT_vs_NZB_TE_RES	1.4	0.514	6.83e-06	3.99e-05	952	716	801	801	560
ENSMUSG00000006818	SOD2	Sod2	UPRMT/ER	Target-Gene		Sod2	NZB_TE_ACT_vs_NZB_TE_RES	-1	-0.0186	0.911	0.942	313	261	266	260	266
ENSMUSG00000006818	SOD2	Sod2	HIF Genes:	Selected HIF target genes:		Sod2	NZB_TE_ACT_vs_NZB_TE_RES	-1	-0.0186	0.911	0.942	313	261	266	260	266
ENSMUSG00000006818	SOD2	Sod2	ANTIOXIDANT DEFENSES:			Sod2	NZB_TE_ACT_vs_NZB_TE_RES	-1	-0.0186	0.911	0.942	313	261	266	260	266
ENSMUSG00000007338	MRPL49	Mrpl49	MT-Ribosome			Mrpl49	NZB_TE_ACT_vs_NZB_TE_RES	1.9	0.919	0	5e-10	236	165	208	208	110
ENSMUSG00000007610	GTPBP3	Gtpbp3	MITOCHONDRIAL METABOLISM	Folate Single Carbon Metabolism:		Gtpbp3	NZB_TE_ACT_vs_NZB_TE_RES	-1.1	-0.198	0.319	0.444	94	58.9	64.4	56.8	64.4
ENSMUSG00000007659	BCL2L1	Bcl2l1	ISR	Target-Gene		Bcl2l1	NZB_TE_ACT_vs_NZB_TE_RES	3.4	1.77	0	0	454	174	286	286	83.6
ENSMUSG00000007659	BCL2L1	Bcl2l1	PANoptosis	PANoptosis Regulators	Survivial-Factor	Bcl2l1	NZB_TE_ACT_vs_NZB_TE_RES	3.4	1.77	0	0	454	174	286	286	83.6
ENSMUSG00000008892	VDAC3	Vdac3	mtDNA/dsRNA Release	mtPTP co-factor/activator		Vdac3	NZB_TE_ACT_vs_NZB_TE_RES	2.3	1.19	0.00107	0.00376	56	37.9	50.7	50.7	21.9
ENSMUSG00000009092	DERL3	Derl3	UPRMT/ER	Target-Gene		Derl3	NZB_TE_ACT_vs_NZB_TE_RES	-3.5	-1.82	3.38e-05	0.000168	126	55.9	71.8	19.4	71.8
ENSMUSG00000009647	MCU	Mcu	MITOCHONDRIAL METABOLISM	Additional Carriers:		Mcu	NZB_TE_ACT_vs_NZB_TE_RES	1	0.0564	0.742	0.825	109	86.5	85.1	85.1	83.4
ENSMUSG00000009863	SDHB	Sdhb	Complex II		Structural Subunits	Sdhb	NZB_TE_ACT_vs_NZB_TE_RES	2.5	1.35	0	0	1950	1030	1520	1520	594
ENSMUSG00000009863	SDHB	Sdhb	MITOCHONDRIAL METABOLISM	TCA Cycle:		Sdhb	NZB_TE_ACT_vs_NZB_TE_RES	2.5	1.35	0	0	1950	1030	1520	1520	594
ENSMUSG00000010358	IFI35	Ifi35	Innate Immune Genes	Classic		Ifi35	NZB_TE_ACT_vs_NZB_TE_RES	1.8	0.829	1.83e-08	1.76e-07	492	295	406	406	226
ENSMUSG00000010663	FADS1	Fads1	MIT-METABOLISM	FATTY ACID SYNTHESIS:		Fads1	NZB_TE_ACT_vs_NZB_TE_RES	2.4	1.26	1.22e-07	1.01e-06	137	75.2	102	102	42.6
ENSMUSG00000010751	TNFRSF10B	Tnfrsf22	ISR	Target-Gene		Tnfrsf22	NZB_TE_ACT_vs_NZB_TE_RES	-2.3	-1.23	2.37e-05	0.000122	61	31.2	49.6	20.2	49.6
ENSMUSG00000010751	TNFRSF10B	Tnfrsf22	PANoptosis	Apoptosis	Extrinsic	Tnfrsf22	NZB_TE_ACT_vs_NZB_TE_RES	-2.3	-1.23	2.37e-05	0.000122	61	31.2	49.6	20.2	49.6
ENSMUSG00000012519	MLKL	Mlkl	PANoptosis	Pyroptosis	Intrinsic	Mlkl	NZB_TE_ACT_vs_NZB_TE_RES	4.2	2.08	3.45e-07	2.62e-06	27	22.3	27	27	6.1
ENSMUSG00000013593	NDUFS2	Ndufs2	Complex I	Q-Module	Structural Subunits	Ndufs2	NZB_TE_ACT_vs_NZB_TE_RES	1.6	0.642	3.5e-07	2.65e-06	1030	698	830	830	534
ENSMUSG00000013629	CAD	Cad	MIT-METABOLISM	NUCLEOTIDE SYNTHESIS:	Nuclear:	Cad	NZB_TE_ACT_vs_NZB_TE_RES	1.8	0.819	4.05e-05	0.000199	526	296	344	344	194
ENSMUSG00000013701	TIMM23	Timm23	Cytosolic Protein Import:	Translocase Inner Membrane (TIMM):		Timm23	NZB_TE_ACT_vs_NZB_TE_RES	1.7	0.799	0.00213	0.00687	82	58.1	74.2	74.2	43.5
ENSMUSG00000014294	NDUFA2	Ndufa2	Complex I	N-Module	Structural Subunits	Ndufa2	NZB_TE_ACT_vs_NZB_TE_RES	1.1	0.145	0.179	0.285	1810	1270	1370	1370	1250
ENSMUSG00000014301	PAM16	Pam16	Cytosolic Protein Import:	Pre-sequence Cleavage:		Pam16	NZB_TE_ACT_vs_NZB_TE_RES	1.6	0.65	4.31e-06	2.63e-05	199	128	162	162	104
ENSMUSG00000014313	COX6C	Cox6c	Complex IV	MT-CO2-Module	Structural Subunits	Cox6c	NZB_TE_ACT_vs_NZB_TE_RES	2.1	1.04	0	0	2270	1370	1730	1730	844
ENSMUSG00000014905	DNAJB9	Dnajb9	UPRMT/ER	Target-Gene		Dnajb9	NZB_TE_ACT_vs_NZB_TE_RES	-16	-4.01	0	0	617	212	495	34.3	495
ENSMUSG00000015790	SURF1	Surf1	Complex IV	MITRAC Module	Assembly Factors	Surf1	NZB_TE_ACT_vs_NZB_TE_RES	1.6	0.648	2.63e-07	2.06e-06	505	340	393	393	252
ENSMUSG00000015839	NFE2L2	Nfe2l2	ISR	Sensor/Initiator		Nfe2l2	NZB_TE_ACT_vs_NZB_TE_RES	-2.6	-1.36	0	5e-10	348	198	305	118	305
ENSMUSG00000016252	ATP5F1E	Atp5e	Complex V	F1-Module	Structural Subunits	Atp5e	NZB_TE_ACT_vs_NZB_TE_RES	1.3	0.432	0.000701	0.00259	3830	2530	2920	2920	2170
ENSMUSG00000016319	SLC25A5	Slc25a5	mtDNA/dsRNA Release	mtPTP co-factor/activator		Slc25a5	NZB_TE_ACT_vs_NZB_TE_RES	1.6	0.674	4e-10	4.5e-09	3220	2070	2510	2510	1580
ENSMUSG00000016427	NDUFA1	Ndufa1	Complex I	ND2-Model	Structural Subunits	Ndufa1	NZB_TE_ACT_vs_NZB_TE_RES	1.4	0.507	5.18e-06	3.11e-05	1320	939	1040	1040	743
ENSMUSG00000016529	IL10	Il10	Adaptive Immune Response	Interleukins		Il10	NZB_TE_ACT_vs_NZB_TE_RES	1.9	0.921	0.0723	0.137	22	15	16.8	16.8	9.2
ENSMUSG00000016758	BIK	Bik	ISR	Target-Gene		Bik	NZB_TE_ACT_vs_NZB_TE_RES	1.6	0.693	0.128	0.217	23	11.1	14.7	14.7	10.3
ENSMUSG00000016758	BIK	Bik	PANoptosis	PANoptosis Regulators	Death-Factor	Bik	NZB_TE_ACT_vs_NZB_TE_RES	1.6	0.693	0.128	0.217	23	11.1	14.7	14.7	10.3
ENSMUSG00000016833	MRPS18C	Mrps18c	MT-Ribosome			Mrps18c	NZB_TE_ACT_vs_NZB_TE_RES	2	0.986	0	2e-10	187	116	140	140	73
ENSMUSG00000017188	COA3	Coa3	Complex IV	MITRAC Module	Assembly Factors	Coa3	NZB_TE_ACT_vs_NZB_TE_RES	1.8	0.808	3.1e-09	3.39e-08	347	245	291	291	166
ENSMUSG00000017686	RHOT1	Rhot1	mtDNA/dsRNA Release	Mitochondrial-derived vesicles		Rhot1	NZB_TE_ACT_vs_NZB_TE_RES	-1.2	-0.24	0.0785	0.146	127	103	114	91.9	114
ENSMUSG00000017697	ADA	Ada	Adaptive Immune Response	Surface marker/receptor signaling		Ada	NZB_TE_ACT_vs_NZB_TE_RES	2.3	1.21	1.6e-08	1.56e-07	110	65.1	89	89	39
ENSMUSG00000017737	MMP9	Mmp9	HIF Genes:	Selected HIF target genes:		Mmp9	NZB_TE_ACT_vs_NZB_TE_RES	-7.1	-2.82	9.85e-06	5.56e-05	86	49.3	47.2	7	47.2
ENSMUSG00000017778	COX7C	Cox7c	Complex IV	MT-CO2-Module	Structural Subunits	Cox7c	NZB_TE_ACT_vs_NZB_TE_RES	1.7	0.747	9e-10	1.13e-08	2640	1700	2080	2080	1250
ENSMUSG00000018339	GPX3	Gpx3	HIF Genes:	Selected HIF target genes:		Gpx3	NZB_TE_ACT_vs_NZB_TE_RES	-4.1	-2.03	0.0242	0.0555	5	4.6	4.2	0.9	4.2
ENSMUSG00000018339	GPX3	Gpx3	ANTIOXIDANT DEFENSES:	GLUTATHIONE METABOLISM:		Gpx3	NZB_TE_ACT_vs_NZB_TE_RES	-4.1	-2.03	0.0242	0.0555	5	4.6	4.2	0.9	4.2
ENSMUSG00000018341	IL12RB2	Il12rb2	Adaptive Immune Response	Interleukins		Il12rb2	NZB_TE_ACT_vs_NZB_TE_RES	7.5	2.9	5e-09	5.27e-08	38	22.5	28.8	28.8	4
ENSMUSG00000018442	DERL2	Derl2	UPRMT/ER	Target-Gene		Derl2	NZB_TE_ACT_vs_NZB_TE_RES	1.7	0.8	0	0	292	203	257	257	145
ENSMUSG00000018548	TRIM37	Trim37	PEROXISOME:			Trim37	NZB_TE_ACT_vs_NZB_TE_RES	2.8	1.5	0.000616	0.00231	26	13	17.1	17.1	5.7
ENSMUSG00000018567	GABARAP	Gabarap	Mitophagy:			Gabarap	NZB_TE_ACT_vs_NZB_TE_RES	-1.2	-0.233	0.0653	0.126	1340	987	1100	931	1100
ENSMUSG00000018574	ACADVL	Acadvl	MITOCHONDRIAL METABOLISM	Fatty Acid Oxidation:		Acadvl	NZB_TE_ACT_vs_NZB_TE_RES	1.6	0.684	3.22e-06	2.02e-05	401	263	329	329	203
ENSMUSG00000018733	PEX12	Pex12	PEROXISOME:			Pex12	NZB_TE_ACT_vs_NZB_TE_RES	-1.4	-0.519	0.194	0.303	13	11.2	11.4	7.9	11.4
ENSMUSG00000018770	ATP5MC3	Atp5g3	Complex V	C8-Ring	Structural Subunits	Atp5g3	NZB_TE_ACT_vs_NZB_TE_RES	2.5	1.3	0	0	4860	2850	4110	4110	1670
ENSMUSG00000018882	MRPL45	Mrpl45	MT-Ribosome			Mrpl45	NZB_TE_ACT_vs_NZB_TE_RES	2.2	1.12	0	0	227	131	175	175	81.5
ENSMUSG00000018900	SLC22A5	Slc22a5	MITOCHONDRIAL METABOLISM	Fatty Acid Oxidation:		Slc22a5	NZB_TE_ACT_vs_NZB_TE_RES	-2.4	-1.25	0.0036	0.0109	21	8.9	15.1	6.4	15.1
ENSMUSG00000019102	ALDH3A1	Aldh3a1	MITOCHONDRIAL METABOLISM	CoQ Synthesis:		Aldh3a1	NZB_TE_ACT_vs_NZB_TE_RES	2	1	0.676	0.772	1	0.3	0.2	0.2	0
ENSMUSG00000019179	MDH2	Mdh2	MITOCHONDRIAL METABOLISM	TCA Cycle:		Mdh2	NZB_TE_ACT_vs_NZB_TE_RES	1.9	0.916	0	0	1440	954	1250	1250	659
ENSMUSG00000019428	FKBP8	Fkbp8	Mitophagy:			Fkbp8	NZB_TE_ACT_vs_NZB_TE_RES	1.3	0.427	0.00023	0.000956	2330	1700	1910	1910	1430
ENSMUSG00000019689	FMC1	Fmc1	Complex V	N/A	Structural Subunits	Fmc1	NZB_TE_ACT_vs_NZB_TE_RES	1.4	0.462	0.00175	0.00581	323	212	238	238	175
ENSMUSG00000019699	AKT3	Akt3	mTOR Genes:	mTOR Activator Genes:	AKT:	Akt3	NZB_TE_ACT_vs_NZB_TE_RES	-1.2	-0.314	0.132	0.223	76	56.1	62.7	50.9	62.7
ENSMUSG00000019809	PEX3	Pex3	PEROXISOME:			Pex3	NZB_TE_ACT_vs_NZB_TE_RES	1	0.0659	0.789	0.858	46	32.2	38.6	38.6	34.4
ENSMUSG00000019843	FYN	Fyn	Adaptive Immune Response	Surface marker/receptor signaling		Fyn	NZB_TE_ACT_vs_NZB_TE_RES	-1.4	-0.444	0.00156	0.00524	1100	802	1000	740	1000
ENSMUSG00000019979	APAF1	Apaf1	PANoptosis	Apoptosis	Intrinsic	Apaf1	NZB_TE_ACT_vs_NZB_TE_RES	1.6	0.703	9.76e-07	6.8e-06	147	106	121	121	75.4
ENSMUSG00000019987	ARG1	Arg1	MITOCHONDRIAL METABOLISM	Urea Cycle:		Arg1	NZB_TE_ACT_vs_NZB_TE_RES	-1.9	-0.911	0.407	0.534	7	1.7	2.2	1.1	2.2
ENSMUSG00000020003	PEX7	Pex7	PEROXISOME:			Pex7	NZB_TE_ACT_vs_NZB_TE_RES	-1.1	-0.129	0.801	0.866	11	7.5	6.5	5.8	6.5
ENSMUSG00000020022	NDUFA12	Ndufa12	Complex I	N-Module	Structural Subunits	Ndufa12	NZB_TE_ACT_vs_NZB_TE_RES	2.6	1.39	0	0	618	332	472	472	180
ENSMUSG00000020048	HSP90B1	Hsp90b1	UPRMT/ER	Target-Gene		Hsp90b1	NZB_TE_ACT_vs_NZB_TE_RES	1.5	0.601	1.28e-05	7.03e-05	1580	1220	1370	1370	908
ENSMUSG00000020085	AIFM2	Aifm2	ISR	Target-Gene		Aifm2	NZB_TE_ACT_vs_NZB_TE_RES	1.6	0.684	0.255	0.374	10	7	5.4	5.4	3.2
ENSMUSG00000020108	DDIT4	Ddit4	mTOR Genes:	mTOR Activator Genes:	REDD1:	Ddit4	NZB_TE_ACT_vs_NZB_TE_RES	1.3	0.4	0.238	0.355	636	464	453	453	345
ENSMUSG00000020111	MICU1	Micu1	MITOCHONDRIAL METABOLISM	Additional Carriers:		Micu1	NZB_TE_ACT_vs_NZB_TE_RES	1.3	0.338	0.0104	0.027	184	124	140	140	111
ENSMUSG00000020115	TBK1	Tbk1	mtDNA/dsRNA Innate Immune	Activated by mtDNA/dsRNA		Tbk1	NZB_TE_ACT_vs_NZB_TE_RES	-1.4	-0.515	0.000263	0.00108	233	180	228	156	228
ENSMUSG00000020115	TBK1	Tbk1	MT INNATE IMMUNITY:	Interferon Pathway Genes:		Tbk1	NZB_TE_ACT_vs_NZB_TE_RES	-1.4	-0.515	0.000263	0.00108	233	180	228	156	228
ENSMUSG00000020153	NDUFS7	Ndufs7	Complex I	Q-Module	Structural Subunits	Ndufs7	NZB_TE_ACT_vs_NZB_TE_RES	1.7	0.763	1.1e-07	9.2e-07	881	579	702	702	413
ENSMUSG00000020163	UQCR11	Uqcr11	Complex III		Structural Subunits	Uqcr11	NZB_TE_ACT_vs_NZB_TE_RES	2.4	1.26	0	0	942	563	742	742	311
ENSMUSG00000020167	TCF3	Tcf3	HIF Genes:	Selected HIF target genes:		Tcf3	NZB_TE_ACT_vs_NZB_TE_RES	1.4	0.517	3.86e-05	0.00019	756	508	582	582	407
ENSMUSG00000020176	GRB10	Grb10	mTOR Genes:	mTOR Structural Genes:	mTORC1:	Grb10	NZB_TE_ACT_vs_NZB_TE_RES	-4.4	-2.13	0.0195	0.0462	7	5.9	4.2	0.8	4.2
ENSMUSG00000020219	TIMM13	Timm13	Cytosolic Protein Import:	Translocase Inner Membrane (TIMM):		Timm13	NZB_TE_ACT_vs_NZB_TE_RES	1.8	0.881	0	2e-10	739	481	652	652	353
ENSMUSG00000020262	ADARB1	Adarb1	UPRMT/ER	Target-Gene		Adarb1	NZB_TE_ACT_vs_NZB_TE_RES	1	0.0207	0.971	0.984	12	6.7	9.4	9.4	8.2
ENSMUSG00000020262	ADARB1	Adarb1	mtDNA/dsRNA Innate Immune	Activated by mtDNA/dsRNA		Adarb1	NZB_TE_ACT_vs_NZB_TE_RES	1	0.0207	0.971	0.984	12	6.7	9.4	9.4	8.2
ENSMUSG00000020262	ADARB1	Adarb1	ISR	Regulator		Adarb1	NZB_TE_ACT_vs_NZB_TE_RES	1	0.0207	0.971	0.984	12	6.7	9.4	9.4	8.2
ENSMUSG00000020268	LYRM7	Lyrm7	Complex III		Assembly Factors	Lyrm7	NZB_TE_ACT_vs_NZB_TE_RES	-1.3	-0.336	0.363	0.491	24	14.1	15.8	11.8	15.8
ENSMUSG00000020277	PFKL	Pfkl	MIT-METABOLISM	GLYCOLYSIS:		Pfkl	NZB_TE_ACT_vs_NZB_TE_RES	1.7	0.754	0.00143	0.00487	329	185	242	242	145
ENSMUSG00000020283	PEX13	Pex13	PEROXISOME:			Pex13	NZB_TE_ACT_vs_NZB_TE_RES	1	0.0307	0.965	0.979	5	3.6	3.2	3.2	3.2
ENSMUSG00000020321	MDH1	Mdh1	MITOCHONDRIAL METABOLISM	TCA Cycle:		Mdh1	NZB_TE_ACT_vs_NZB_TE_RES	1.5	0.598	2.75e-07	2.14e-06	1500	953	1110	1110	741
ENSMUSG00000020368	CANX	Canx	UPRMT/ER	Target-Gene		Canx	NZB_TE_ACT_vs_NZB_TE_RES	1.3	0.361	0.0936	0.169	294	227	251	251	192
ENSMUSG00000020395	ITK	Itk	Adaptive Immune Response	Surface marker/receptor signaling		Itk	NZB_TE_ACT_vs_NZB_TE_RES	-2.2	-1.11	1.09e-06	7.53e-06	1510	649	1080	498	1080
ENSMUSG00000020456	OGDH	Ogdh	MITOCHONDRIAL METABOLISM	TCA Cycle:		Ogdh	NZB_TE_ACT_vs_NZB_TE_RES	-1.3	-0.368	0.000228	0.00095	626	431	475	367	475
ENSMUSG00000020477	MRPS24	Mrps24	MT-Ribosome			Mrps24	NZB_TE_ACT_vs_NZB_TE_RES	1.8	0.85	0	0	840	538	710	710	396
ENSMUSG00000020484	XBP1	Xbp1	ISR Genes	ISR		Xbp1	NZB_TE_ACT_vs_NZB_TE_RES	1	0.0156	0.95	0.968	1400	957	997	997	987
ENSMUSG00000020516	RPS6KB1	Rps6kb1	mTOR Genes:	mTOR Structural Genes:	mTORC1:	Rps6kb1	NZB_TE_ACT_vs_NZB_TE_RES	-1.7	-0.799	2.02e-07	1.61e-06	214	152	201	116	201
ENSMUSG00000020532	ACACA	Acaca	MIT-METABOLISM	FATTY ACID SYNTHESIS:		Acaca	NZB_TE_ACT_vs_NZB_TE_RES	1.9	0.898	0.000332	0.00133	80	46.7	59	59	31.3
ENSMUSG00000020534	SHMT1	Shmt1	MITOCHONDRIAL METABOLISM	Folate Single Carbon Metabolism:		Shmt1	NZB_TE_ACT_vs_NZB_TE_RES	5	2.33	0	0	192	79.7	138	138	27.4
ENSMUSG00000020544	COX11	Cox11	Complex IV	MITRAC Module	Assembly Factors	Cox11	NZB_TE_ACT_vs_NZB_TE_RES	-1.1	-0.144	0.497	0.621	71	59.9	63.9	58.5	63.9
ENSMUSG00000020638	CMPK2	Cmpk2	Innate Immune Genes	Non-canonical		Cmpk2	NZB_TE_ACT_vs_NZB_TE_RES	1	0.0634	0.859	0.906	29	24	22.1	22.1	19.6
ENSMUSG00000020638	CMPK2	Cmpk2	MIT-METABOLISM	NUCLEOTIDE SYNTHESIS:	Mitochondrial:	Cmpk2	NZB_TE_ACT_vs_NZB_TE_RES	1	0.0634	0.859	0.906	29	24	22.1	22.1	19.6
ENSMUSG00000020638	CMPK2	Cmpk2	MT INNATE IMMUNITY:	Inflammasome Genes:		Cmpk2	NZB_TE_ACT_vs_NZB_TE_RES	1	0.0634	0.859	0.906	29	24	22.1	22.1	19.6
ENSMUSG00000020638	CMPK2	Cmpk2	mtDNA/dsRNA Innate Immune	Release mtDNA/dsRNA		Cmpk2	NZB_TE_ACT_vs_NZB_TE_RES	1	0.0634	0.859	0.906	29	24	22.1	22.1	19.6
ENSMUSG00000020644	ID2	Id2	HIF Genes:	Selected HIF target genes:		Id2	NZB_TE_ACT_vs_NZB_TE_RES	1.2	0.227	0.236	0.353	1400	1050	1150	1150	980
ENSMUSG00000020649	RRM2	Rrm2	MIT-METABOLISM	NUCLEOTIDE SYNTHESIS:	Mitochondrial:	Rrm2	NZB_TE_ACT_vs_NZB_TE_RES	13	3.67	0	0	867	358	688	688	53.9
ENSMUSG00000020718	POLG2	Polg2	MIT-Biogenesis	mtDNA replication:		Polg2	NZB_TE_ACT_vs_NZB_TE_RES	-2.7	-1.43	2e-06	1.3e-05	113	52.2	85.5	30.9	85.5
ENSMUSG00000020777	ACOX1	Acox1	PEROXISOME:			Acox1	NZB_TE_ACT_vs_NZB_TE_RES	-1.8	-0.82	0.00966	0.0253	113	44.6	67.7	37	67.7
ENSMUSG00000020826	NOS2	Nos2	HIF Genes:	Selected HIF target genes:		Nos2	NZB_TE_ACT_vs_NZB_TE_RES	22	4.47	0.000917	0.00329	8	5.9	4.2	4.2	0
ENSMUSG00000020832	ERAL1	Eral1	UPRMT/ER	Sensor/Initiator		Eral1	NZB_TE_ACT_vs_NZB_TE_RES	-1.3	-0.39	0.026	0.0592	96	69.3	75	62.9	75
ENSMUSG00000020843	TIMM22	Timm22	Cytosolic Protein Import:	Translocase Inner Membrane (TIMM):		Timm22	NZB_TE_ACT_vs_NZB_TE_RES	1.6	0.671	0.0177	0.0425	33	23.2	28.4	28.4	17.3
ENSMUSG00000020899	PFAS	Pfas	MIT-METABOLISM	NUCLEOTIDE SYNTHESIS:	Nuclear:	Pfas	NZB_TE_ACT_vs_NZB_TE_RES	1.8	0.812	0.0081	0.0218	104	61.8	79	79	44
ENSMUSG00000020964	SEL1L	Sel1l	UPRMT/ER	Target-Gene		Sel1l	NZB_TE_ACT_vs_NZB_TE_RES	1.2	0.306	0.0594	0.117	187	148	150	150	123
ENSMUSG00000021025	NFKBIA	Nfkbia	mtDNA/dsRNA Innate Immune	Activated by mtDNA/dsRNA		Nfkbia	NZB_TE_ACT_vs_NZB_TE_RES	-3.9	-1.96	0	0	4360	2270	3850	997	3850
ENSMUSG00000021033	GSTZ1	Gstz1	ANTIOXIDANT DEFENSES:	GLUTATHIONE METABOLISM:		Gstz1	NZB_TE_ACT_vs_NZB_TE_RES	1.4	0.483	0.0159	0.0387	68	49.7	56.5	56.5	40.2
ENSMUSG00000021048	MTHFD1	Mthfd1	MITOCHONDRIAL METABOLISM	Folate Single Carbon Metabolism:		Mthfd1	NZB_TE_ACT_vs_NZB_TE_RES	1.8	0.878	7.4e-05	0.000345	366	245	273	273	149
ENSMUSG00000021079	TIMM9	Timm9	Cytosolic Protein Import:	Translocase Inner Membrane (TIMM):		Timm9	NZB_TE_ACT_vs_NZB_TE_RES	1.4	0.433	0.00615	0.0172	219	162	176	176	129
ENSMUSG00000021109	HIF1A	Hif1a	HIF Genes:	HIF Family:		Hif1a	NZB_TE_ACT_vs_NZB_TE_RES	1.3	0.394	0.307	0.432	62	50.5	57.3	57.3	42.1
ENSMUSG00000021116	EIF2S1	Eif2s1	ISR	Sensor/Initiator		Eif2s1	NZB_TE_ACT_vs_NZB_TE_RES	-1.7	-0.749	0.167	0.27	13	7.1	8.8	4.5	8.8
ENSMUSG00000021250	FOS	Fos	ISR	Target-Gene		Fos	NZB_TE_ACT_vs_NZB_TE_RES	-32	-5.02	0	0	7200	2800	4400	137	4400
ENSMUSG00000021311	MTR	Mtr	MITOCHONDRIAL METABOLISM	Folate Single Carbon Metabolism:		Mtr	NZB_TE_ACT_vs_NZB_TE_RES	1.2	0.263	0.205	0.317	75	59.6	66.7	66.7	53.1
ENSMUSG00000021367	EDN1	Edn1	HIF Genes:	Selected HIF target genes:		Edn1	NZB_TE_ACT_vs_NZB_TE_RES	-1	-0.0617	0.965	0.979	2	1.5	0.9	0.6	0.9
ENSMUSG00000021371	MCUR1	Mcur1	MITOCHONDRIAL METABOLISM	Additional Carriers:		Mcur1	NZB_TE_ACT_vs_NZB_TE_RES	-1.3	-0.324	0.0287	0.0642	127	106	126	100	126
ENSMUSG00000021408	RIPK1	Ripk1	PANoptosis	Pyroptosis	Intrinsic	Ripk1	NZB_TE_ACT_vs_NZB_TE_RES	-1.1	-0.168	0.495	0.619	128	82.6	94.8	86.6	94.8
ENSMUSG00000021408	RIPK1	Ripk1	mtDNA/dsRNA Innate Immune	Activated by mtDNA/dsRNA		Ripk1	NZB_TE_ACT_vs_NZB_TE_RES	-1.1	-0.168	0.495	0.619	128	82.6	94.8	86.6	94.8
ENSMUSG00000021520	UQCRB	Uqcrb	Complex III		Structural Subunits	Uqcrb	NZB_TE_ACT_vs_NZB_TE_RES	-1.4	-0.49	0.45	0.575	7	3.4	4.7	3.5	4.7
ENSMUSG00000021577	SDHA	Sdha	MITOCHONDRIAL METABOLISM	TCA Cycle:		Sdha	NZB_TE_ACT_vs_NZB_TE_RES	1.2	0.274	0.0179	0.043	768	556	609	609	502
ENSMUSG00000021577	SDHA	Sdha	Complex II		Structural Subunits	Sdha	NZB_TE_ACT_vs_NZB_TE_RES	1.2	0.274	0.0179	0.043	768	556	609	609	502
ENSMUSG00000021591	GLRX	Glrx	ISR	Target-Gene		Glrx	NZB_TE_ACT_vs_NZB_TE_RES	2.9	1.52	5.5e-09	5.75e-08	542	296	355	355	125
ENSMUSG00000021606	NDUFS6	Ndufs6	Complex I	N-Module	Structural Subunits	Ndufs6	NZB_TE_ACT_vs_NZB_TE_RES	2.3	1.17	0	0	1370	813	1100	1100	486
ENSMUSG00000021607	MRPL36	Mrpl36	MT-Ribosome			Mrpl36	NZB_TE_ACT_vs_NZB_TE_RES	1.8	0.862	4.81e-07	3.57e-06	409	283	344	344	189
ENSMUSG00000021611	TERT	Tert	HIF Genes:	Selected HIF target genes:		Tert	NZB_TE_ACT_vs_NZB_TE_RES	-1.5	-0.556	0.293	0.417	22	9.2	9.8	9.1	9.8
ENSMUSG00000021619	ATG10	Atg10	ISR	Target-Gene		Atg10	NZB_TE_ACT_vs_NZB_TE_RES	-1.1	-0.194	0.638	0.74	18	11.6	12.2	9.3	12.2
ENSMUSG00000021731	MRPS30	Mrps30	MT-Ribosome			Mrps30	NZB_TE_ACT_vs_NZB_TE_RES	1	0.0478	0.956	0.973	5	3.5	3.1	3.1	2.7
ENSMUSG00000021748	PDHB	Pdhb	MITOCHONDRIAL METABOLISM	TCA Cycle:		Pdhb	NZB_TE_ACT_vs_NZB_TE_RES	-1.2	-0.213	0.0989	0.177	338	282	304	267	304
ENSMUSG00000021764	NDUFS4	Ndufs4	Complex I	N-Module	Structural Subunits	Ndufs4	NZB_TE_ACT_vs_NZB_TE_RES	1.7	0.746	3e-10	3.4e-09	561	375	451	451	275
ENSMUSG00000021771	VDAC2	Vdac2	mtDNA/dsRNA Release	mtPTP co-factor/activator		Vdac2	NZB_TE_ACT_vs_NZB_TE_RES	1.6	0.696	9.06e-06	5.16e-05	803	528	656	656	404
ENSMUSG00000021831	ERO1A	Ero1a	UPRMT/ER	Target-Gene		Ero1a	NZB_TE_ACT_vs_NZB_TE_RES	1.5	0.583	0.0818	0.151	33	22.9	24.8	24.8	17.7
ENSMUSG00000021868	PPIF	Ppif	mtDNA/dsRNA Innate Immune	Release mtDNA/dsRNA		Ppif	NZB_TE_ACT_vs_NZB_TE_RES	1.1	0.132	0.241	0.358	279	217	233	233	209
ENSMUSG00000021957	TKT	Tkt	MIT-METABOLISM	NADPH SYNTHESIS-PENTOSE PHOSPHATE CYCLE:		Tkt	NZB_TE_ACT_vs_NZB_TE_RES	2	0.969	5e-10	5.8e-09	1630	1020	1240	1240	631
ENSMUSG00000021973	MICU2	Micu2	MITOCHONDRIAL METABOLISM	Additional Carriers:		Micu2	NZB_TE_ACT_vs_NZB_TE_RES	1.3	0.378	0.00707	0.0194	232	177	205	205	155
ENSMUSG00000022110	SUCLA2	Sucla2	MITOCHONDRIAL METABOLISM	TCA Cycle:		Sucla2	NZB_TE_ACT_vs_NZB_TE_RES	1.4	0.527	0.021	0.0491	137	90.5	97.2	97.2	68.5
ENSMUSG00000022136	DNAJC3	Dnajc3	UPRMT/ER	Target-Gene		Dnajc3	NZB_TE_ACT_vs_NZB_TE_RES	1.3	0.352	0.00355	0.0107	179	132	150	150	117
ENSMUSG00000022221	RIPK3	Ripk3	mtDNA/dsRNA Innate Immune	Activated by mtDNA/dsRNA		Ripk3	NZB_TE_ACT_vs_NZB_TE_RES	1.4	0.48	0.00902	0.0239	265	172	211	211	153
ENSMUSG00000022221	RIPK3	Ripk3	PANoptosis	Pyroptosis	Intrinsic	Ripk3	NZB_TE_ACT_vs_NZB_TE_RES	1.4	0.48	0.00902	0.0239	265	172	211	211	153
ENSMUSG00000022309	ANGPT1	Angpt1	HIF Genes:	Selected HIF target genes:		Angpt1	NZB_TE_ACT_vs_NZB_TE_RES	0	0	1	1	0	0.6	0	0	0
ENSMUSG00000022354	NDUFB9	Ndufb9	Complex I	ND5-Module	Structural Subunits	Ndufb9	NZB_TE_ACT_vs_NZB_TE_RES	2.5	1.3	0	0	1620	927	1290	1290	523
ENSMUSG00000022365	DERL1	Derl1	UPRMT/ER	Target-Gene		Derl1	NZB_TE_ACT_vs_NZB_TE_RES	-1.4	-0.531	0.000276	0.00112	402	284	353	241	353
ENSMUSG00000022407	ADSL	Adsl	MIT-METABOLISM	NUCLEOTIDE SYNTHESIS:	Nuclear:	Adsl	NZB_TE_ACT_vs_NZB_TE_RES	1.6	0.712	4.93e-08	4.37e-07	571	345	428	428	263
ENSMUSG00000022427	TOMM22	Tomm22	Cytosolic Protein Import:	Translocase outer membrane (TOMM):		Tomm22	NZB_TE_ACT_vs_NZB_TE_RES	1.5	0.575	6.69e-06	3.92e-05	1130	707	865	865	588
ENSMUSG00000022450	NDUFA6	Ndufa6	Complex I	N-Module	Structural Subunits	Ndufa6	NZB_TE_ACT_vs_NZB_TE_RES	-1.1	-0.131	0.233	0.349	2090	1630	1730	1570	1730
ENSMUSG00000022477	ACO2	Aco2	MITOCHONDRIAL METABOLISM	TCA Cycle:		Aco2	NZB_TE_ACT_vs_NZB_TE_RES	1.7	0.742	6e-10	7.7e-09	917	589	748	748	447
ENSMUSG00000022504	CIITA	Ciita	Adaptive Immune Response	Antigen presentation		Ciita	NZB_TE_ACT_vs_NZB_TE_RES	-1.7	-0.737	0.221	0.335	424	215	248	148	248
ENSMUSG00000022551	CYC1	Cyc1	Complex III		Structural Subunits	Cyc1	NZB_TE_ACT_vs_NZB_TE_RES	1.9	0.944	0	0	875	538	682	682	356
ENSMUSG00000022575	GSDMD	Gsdmd	mtDNA/dsRNA Innate Immune	Activated by mtDNA		Gsdmd	NZB_TE_ACT_vs_NZB_TE_RES	-1.4	-0.434	0.00296	0.00917	466	301	352	263	352
ENSMUSG00000022575	GSDMD	Gsdmd	PANoptosis	Necroptosis	NLRP3-I	Gsdmd	NZB_TE_ACT_vs_NZB_TE_RES	-1.4	-0.434	0.00296	0.00917	466	301	352	263	352
ENSMUSG00000022663	ATG3	Atg3	ISR	Target-Gene		Atg3	NZB_TE_ACT_vs_NZB_TE_RES	1.2	0.222	0.127	0.216	287	201	222	222	192
ENSMUSG00000022706	MRPL40	Mrpl40	MT-Ribosome			Mrpl40	NZB_TE_ACT_vs_NZB_TE_RES	2.2	1.11	0	0	587	374	518	518	238
ENSMUSG00000022752	TOMM70	Tomm70a	Cytosolic Protein Import:	Translocase outer membrane (TOMM):		Tomm70a	NZB_TE_ACT_vs_NZB_TE_RES	1	0.0185	0.969	0.981	12	8.6	8.5	8.5	8.4
ENSMUSG00000022752	TOMM70	Tomm70a	mtDNA/dsRNA Innate Immune	Activated by mtdsRNA		Tomm70a	NZB_TE_ACT_vs_NZB_TE_RES	1	0.0185	0.969	0.981	12	8.6	8.5	8.5	8.4
ENSMUSG00000022812	GSK3B	Gsk3b	mTOR Genes:	mTOR Activator Genes:	GSK3B:	Gsk3b	NZB_TE_ACT_vs_NZB_TE_RES	-2	-0.992	3e-10	3.5e-09	188	110	163	84.6	163
ENSMUSG00000022814	UMPS	Umps	MIT-METABOLISM	NUCLEOTIDE SYNTHESIS:	Nuclear:	Umps	NZB_TE_ACT_vs_NZB_TE_RES	2.8	1.46	0.00263	0.00825	19	10.6	16.4	16.4	5.6
ENSMUSG00000022820	NDUFB4	Ndufb4	Complex I	ND4-Module	Structural Subunits	Ndufb4	NZB_TE_ACT_vs_NZB_TE_RES	1.7	0.732	1.07e-05	5.96e-05	371	218	275	275	167
ENSMUSG00000022890	ATP5PF	Atp5j	Complex V	Peripheral Arm Subunits	Structural Subunits	Atp5j	NZB_TE_ACT_vs_NZB_TE_RES	2.1	1.09	0	0	1330	821	1050	1050	498
ENSMUSG00000022901	CD86	Cd86	Adaptive Immune Response	Surface marker/receptor signaling		Cd86	NZB_TE_ACT_vs_NZB_TE_RES	-2	-0.985	0.0871	0.16	14	5.7	9.6	4.5	9.6
ENSMUSG00000022906	PARP9	Parp9	Innate Immune Genes	Non-canonical		Parp9	NZB_TE_ACT_vs_NZB_TE_RES	2.4	1.25	2e-10	2.1e-09	182	131	169	169	70.4
ENSMUSG00000022906	PARP9	Parp9	Innate Immune Genes	Classic		Parp9	NZB_TE_ACT_vs_NZB_TE_RES	2.4	1.25	2e-10	2.1e-09	182	131	169	169	70.4
ENSMUSG00000022956	ATP5PO	Atp5o	Complex V	Peripheral Arm Subunits	Structural Subunits	Atp5o	NZB_TE_ACT_vs_NZB_TE_RES	1.9	0.927	0	0	1390	900	1200	1200	633
ENSMUSG00000022956	ATP5PO	Atp5o	mtDNA/dsRNA Release	mtPTP co-factor/activator		Atp5o	NZB_TE_ACT_vs_NZB_TE_RES	1.9	0.927	0	0	1390	900	1200	1200	633
ENSMUSG00000022962	GART	Gart	MIT-METABOLISM	NUCLEOTIDE SYNTHESIS:	Nuclear:	Gart	NZB_TE_ACT_vs_NZB_TE_RES	1.7	0.794	6.76e-06	3.95e-05	789	420	500	500	288
ENSMUSG00000022982	SOD1	Sod1	UPRMT/ER	Target-Gene		Sod1	NZB_TE_ACT_vs_NZB_TE_RES	1.4	0.485	0.00159	0.00534	4290	2970	3640	3640	2600
ENSMUSG00000022982	SOD1	Sod1	ANTIOXIDANT DEFENSES:			Sod1	NZB_TE_ACT_vs_NZB_TE_RES	1.4	0.485	0.00159	0.00534	4290	2970	3640	3640	2600
ENSMUSG00000023020	COX14	Cox14	Complex IV	MITRAC Module	Assembly Factors	Cox14	NZB_TE_ACT_vs_NZB_TE_RES	-1.1	-0.143	0.574	0.688	37	33	30.9	29.6	30.9
ENSMUSG00000023027	ATF1	Atf1	UPRMT/ER	Sensor/Initiator		Atf1	NZB_TE_ACT_vs_NZB_TE_RES	1	0.0491	0.795	0.862	241	189	204	204	194
ENSMUSG00000023034	NR4A1	Nr4a1	HIF Genes:	Selected HIF target genes:		Nr4a1	NZB_TE_ACT_vs_NZB_TE_RES	-14	-3.85	0	0	6340	2270	4940	345	4940
ENSMUSG00000023088	ABCC1	Abcc1	ISR	Target-Gene		Abcc1	NZB_TE_ACT_vs_NZB_TE_RES	-1.5	-0.589	0.00228	0.0073	89	58.7	62.7	40.1	62.7
ENSMUSG00000023089	NDUFA5	Ndufa5	Complex I	Q-Module	Structural Subunits	Ndufa5	NZB_TE_ACT_vs_NZB_TE_RES	1.9	0.893	1.28e-08	1.27e-07	535	305	362	362	199
ENSMUSG00000023206	IL15RA	Il15ra	Adaptive Immune Response	Interleukins		Il15ra	NZB_TE_ACT_vs_NZB_TE_RES	1.6	0.693	0.0118	0.0301	63	45.2	54.5	54.5	31.9
ENSMUSG00000023274	CD4	Cd4	Adaptive Immune Response	Surface marker/receptor signaling		Cd4	NZB_TE_ACT_vs_NZB_TE_RES	-1.1	-0.187	0.143	0.238	2310	1810	2010	1760	2010
ENSMUSG00000023341	MX1	Mx2	Innate Immune Genes	Classic		Mx2	NZB_TE_ACT_vs_NZB_TE_RES	-7.3	-2.87	1.62e-06	1.07e-05	24	10.4	17.1	2	17.1
ENSMUSG00000024038	NDUFV3	Ndufv3	Complex I	N-Module	Structural Subunits	Ndufv3	NZB_TE_ACT_vs_NZB_TE_RES	2.2	1.11	0	0	1750	1040	1380	1380	645
ENSMUSG00000024054	SMCHD1	Smchd1	Innate Immune Genes	Non-canonical		Smchd1	NZB_TE_ACT_vs_NZB_TE_RES	1.1	0.169	0.686	0.78	68	39	48.3	48.3	42.1
ENSMUSG00000024079	EIF2AK2	Eif2ak2	ISR	Sensor/Initiator		Eif2ak2	NZB_TE_ACT_vs_NZB_TE_RES	2	0.989	3.98e-05	0.000196	56	53.9	55.9	55.9	27.6
ENSMUSG00000024079	EIF2AK2	Eif2ak2	Innate Immune Genes	Non-canonical		Eif2ak2	NZB_TE_ACT_vs_NZB_TE_RES	2	0.989	3.98e-05	0.000196	56	53.9	55.9	55.9	27.6
ENSMUSG00000024079	EIF2AK2	Eif2ak2	ISR Genes	ISR		Eif2ak2	NZB_TE_ACT_vs_NZB_TE_RES	2	0.989	3.98e-05	0.000196	56	53.9	55.9	55.9	27.6
ENSMUSG00000024082	NDUFAF7	Ndufaf7	Complex I	Q-Module	Assembly Factors	Ndufaf7	NZB_TE_ACT_vs_NZB_TE_RES	1.6	0.659	0.000502	0.00193	110	73.5	83.6	83.6	53.1
ENSMUSG00000024099	NDUFV2	Ndufv2	Complex I	N-Module	Structural Subunits	Ndufv2	NZB_TE_ACT_vs_NZB_TE_RES	2.1	1.05	0	0	877	583	758	758	366
ENSMUSG00000024120	LRPPRC	Lrpprc	Complex IV	MITRAC Module	Assembly Factors	Lrpprc	NZB_TE_ACT_vs_NZB_TE_RES	1.4	0.511	0.00618	0.0173	163	121	139	139	94.4
ENSMUSG00000024142	MLST8	Mlst8	mTOR Genes:	mTOR Structural Genes:	mTORC1:	Mlst8	NZB_TE_ACT_vs_NZB_TE_RES	1.2	0.224	0.146	0.242	105	87.6	91.7	91.7	79.1
ENSMUSG00000024177	NME4	Nme4	MIT-METABOLISM	NUCLEOTIDE SYNTHESIS:	Mitochondrial:	Nme4	NZB_TE_ACT_vs_NZB_TE_RES	-1.3	-0.427	0.137	0.23	86	54.6	53	37.2	53
ENSMUSG00000024181	MRPL28	Mrpl28	MT-Ribosome			Mrpl28	NZB_TE_ACT_vs_NZB_TE_RES	2.4	1.29	0	0	355	196	271	271	111
ENSMUSG00000024208	UQCC2	Uqcc2	Complex III		Assembly Factors	Uqcc2	NZB_TE_ACT_vs_NZB_TE_RES	2.7	1.41	0	0	704	387	565	565	212
ENSMUSG00000024238	ZEB1	Zeb1	HIF Genes:	Selected HIF target genes:		Zeb1	NZB_TE_ACT_vs_NZB_TE_RES	-2	-0.989	0.00152	0.00513	78	39.2	55.5	29.6	55.5
ENSMUSG00000024339	TAP2	Tap2	Adaptive Immune Response	Antigen presentation		Tap2	NZB_TE_ACT_vs_NZB_TE_RES	1.2	0.236	0.0483	0.0982	827	667	728	728	616
ENSMUSG00000024349	STING1	Sting1	Innate Immune Genes	Inflammation		Sting1	NZB_TE_ACT_vs_NZB_TE_RES	2	0.989	0	0	973	596	778	778	393
ENSMUSG00000024349	STING1	Sting1	mtDNA/dsRNA Innate Immune	Activated by mtDNA/dsRNA		Sting1	NZB_TE_ACT_vs_NZB_TE_RES	2	0.989	0	0	973	596	778	778	393
ENSMUSG00000024401	TNF	Tnf	Innate Immune Genes	Inflammation		Tnf	NZB_TE_ACT_vs_NZB_TE_RES	-1	-0.0466	0.872	0.915	126	92.7	103	103	103
ENSMUSG00000024401	TNF	Tnf	PANoptosis	Apoptosis/Pyroptosis	Extrinsic	Tnf	NZB_TE_ACT_vs_NZB_TE_RES	-1	-0.0466	0.872	0.915	126	92.7	103	103	103
ENSMUSG00000024401	TNF	Tnf	ISR	Target-Gene		Tnf	NZB_TE_ACT_vs_NZB_TE_RES	-1	-0.0466	0.872	0.915	126	92.7	103	103	103
ENSMUSG00000024436	MRPS18B	Mrps18b	MT-Ribosome			Mrps18b	NZB_TE_ACT_vs_NZB_TE_RES	-1.6	-0.649	0.295	0.418	8	4.6	5.4	4.7	5.4
ENSMUSG00000024442	DELE1	Dele1	ISR	Regulator		Dele1	NZB_TE_ACT_vs_NZB_TE_RES	1.3	0.37	0.0898	0.163	61	44.7	47.8	47.8	36.6
ENSMUSG00000024507	HSD17B4	Hsd17b4	PEROXISOME:			Hsd17b4	NZB_TE_ACT_vs_NZB_TE_RES	2	0.998	0	0	225	151	189	189	97
ENSMUSG00000024521	PMAIP1	Pmaip1	ISR	Target-Gene		Pmaip1	NZB_TE_ACT_vs_NZB_TE_RES	-7.8	-2.96	0	0	144	47.7	81.8	12.6	81.8
ENSMUSG00000024521	PMAIP1	Pmaip1	PANoptosis	PANoptosis Regulators	Death-Factor	Pmaip1	NZB_TE_ACT_vs_NZB_TE_RES	-7.8	-2.96	0	0	144	47.7	81.8	12.6	81.8
ENSMUSG00000024580	GRPEL2	Grpel2	Cytosolic Protein Import:	Pre-sequence Cleavage:		Grpel2	NZB_TE_ACT_vs_NZB_TE_RES	-1.5	-0.625	0.00436	0.0128	57	40.7	47	32.2	47
ENSMUSG00000024588	FECH	Fech	HIF Genes:	Selected HIF target genes:		Fech	NZB_TE_ACT_vs_NZB_TE_RES	1.8	0.833	0.0173	0.0417	42	36.9	34.2	34.2	19.7
ENSMUSG00000024610	CD74	Cd74	Adaptive Immune Response	Antigen presentation		Cd74	NZB_TE_ACT_vs_NZB_TE_RES	-2.3	-1.22	0.0132	0.0331	15400	6500	9600	4120	9600
ENSMUSG00000024621	CSF1R	Csf1r	Adaptive Immune Response	Surface marker/receptor signaling		Csf1r	NZB_TE_ACT_vs_NZB_TE_RES	-28	-4.82	1e-09	1.14e-08	273	93.4	145	6.2	145
ENSMUSG00000024640	PSAT1	Psat1	ISR	Target-Gene		Psat1	NZB_TE_ACT_vs_NZB_TE_RES	3.8	1.91	0	0	452	212	338	338	90.1
ENSMUSG00000024664	FADS3	Fads3	PEROXISOME:			Fads3	NZB_TE_ACT_vs_NZB_TE_RES	-6.3	-2.66	0.012	0.0304	9	6.6	4.8	1.2	4.8
ENSMUSG00000024664	FADS3	Fads3	MIT-METABOLISM	FATTY ACID SYNTHESIS:		Fads3	NZB_TE_ACT_vs_NZB_TE_RES	-6.3	-2.66	0.012	0.0304	9	6.6	4.8	1.2	4.8
ENSMUSG00000024665	FADS2	Fads2	MIT-METABOLISM	FATTY ACID SYNTHESIS:		Fads2	NZB_TE_ACT_vs_NZB_TE_RES	2.9	1.56	0.00637	0.0177	18	19.6	13.4	13.4	4.6
ENSMUSG00000024665	FADS2	Fads2	PEROXISOME:			Fads2	NZB_TE_ACT_vs_NZB_TE_RES	2.9	1.56	0.00637	0.0177	18	19.6	13.4	13.4	4.6
ENSMUSG00000024668	SDHAF2	Sdhaf2	Complex II		Assembly Factors	Sdhaf2	NZB_TE_ACT_vs_NZB_TE_RES	1.4	0.475	0.00117	0.00407	323	227	257	257	187
ENSMUSG00000024683	MRPL16	Mrpl16	MT-Ribosome			Mrpl16	NZB_TE_ACT_vs_NZB_TE_RES	2	1.01	1.8e-09	2.02e-08	239	152	193	193	95.9
ENSMUSG00000024742	FEN1	Fen1	mtDNA/dsRNA Innate Immune	Release mtDNA/dsRNA		Fen1	NZB_TE_ACT_vs_NZB_TE_RES	3.7	1.87	0	0	829	382	596	596	164
ENSMUSG00000024778	FAS	Fas	PANoptosis	Apoptosis	Extrinsic	Fas	NZB_TE_ACT_vs_NZB_TE_RES	1.2	0.301	0.428	0.554	50	25.8	31.5	31.5	26.8
ENSMUSG00000024778	FAS	Fas	MIT-METABOLISM	FATTY ACID SYNTHESIS:		Fas	NZB_TE_ACT_vs_NZB_TE_RES	1.2	0.301	0.428	0.554	50	25.8	31.5	31.5	26.8
ENSMUSG00000024892	PC	Pcx	MIT-METABOLISM	GLUCONEOGENESIS		Pcx	NZB_TE_ACT_vs_NZB_TE_RES	3.4	1.77	5.85e-05	0.000277	28	12.6	21.1	21.1	5.6
ENSMUSG00000024900	CPT1A	Cpt1a	MITOCHONDRIAL METABOLISM	Fatty Acid Oxidation:		Cpt1a	NZB_TE_ACT_vs_NZB_TE_RES	1.4	0.492	0.0118	0.0301	256	169	199	199	140
ENSMUSG00000024902	MRPL11	Mrpl11	MT-Ribosome			Mrpl11	NZB_TE_ACT_vs_NZB_TE_RES	1.9	0.908	2e-09	2.26e-08	338	211	269	269	143
ENSMUSG00000024927	RELA	Rela	MT INNATE IMMUNITY:	Inflammasome Genes:		Rela	NZB_TE_ACT_vs_NZB_TE_RES	-1.6	-0.719	2.7e-06	1.72e-05	639	403	578	351	578
ENSMUSG00000024927	RELA	Rela	mtDNA/dsRNA Innate Immune	Activated by mtDNA/dsRNA		Rela	NZB_TE_ACT_vs_NZB_TE_RES	-1.6	-0.719	2.7e-06	1.72e-05	639	403	578	351	578
ENSMUSG00000024959	BAD	Bad	ISR	Target-Gene		Bad	NZB_TE_ACT_vs_NZB_TE_RES	1.6	0.65	0.00114	0.00396	173	110	123	123	80.1
ENSMUSG00000024959	BAD	Bad	PANoptosis	PANoptosis Regulators	Death-Factor	Bad	NZB_TE_ACT_vs_NZB_TE_RES	1.6	0.65	0.00114	0.00396	173	110	123	123	80.1
ENSMUSG00000025040	FUNDC1	Fundc1	Mitophagy:			Fundc1	NZB_TE_ACT_vs_NZB_TE_RES	1.3	0.387	0.204	0.315	34	24.1	24.9	24.9	18.9
ENSMUSG00000025068	GSTO1	Gsto1	ANTIOXIDANT DEFENSES:	GLUTATHIONE METABOLISM:		Gsto1	NZB_TE_ACT_vs_NZB_TE_RES	1	0.0599	0.788	0.857	154	143	128	128	125
ENSMUSG00000025076	CASP7	Casp7	PANoptosis	Apoptosis	Intrinsic/Extrinsic	Casp7	NZB_TE_ACT_vs_NZB_TE_RES	1.4	0.521	0.0344	0.0745	65	40.6	45.9	45.9	32.5
ENSMUSG00000025161	SLC16A3	Slc16a3	MIT-METABOLISM	GLYCOLYSIS:		Slc16a3	NZB_TE_ACT_vs_NZB_TE_RES	8.5	3.08	0	0	759	267	424	424	50.8
ENSMUSG00000025163	CD7	Cd7	Adaptive Immune Response	Surface marker/receptor signaling		Cd7	NZB_TE_ACT_vs_NZB_TE_RES	-1.4	-0.474	0.154	0.252	899	524	588	421	588
ENSMUSG00000025204	NDUFB8	Ndufb8	Complex I	ND5-Module	Structural Subunits	Ndufb8	NZB_TE_ACT_vs_NZB_TE_RES	3	1.57	0	0	566	318	493	493	165
ENSMUSG00000025208	MRPL43	Mrpl43	MT-Ribosome			Mrpl43	NZB_TE_ACT_vs_NZB_TE_RES	1.4	0.478	1.62e-05	8.7e-05	551	380	453	453	325
ENSMUSG00000025225	NFKB2	Nfkb2	ISR	Target-Gene		Nfkb2	NZB_TE_ACT_vs_NZB_TE_RES	-1.4	-0.511	0.00616	0.0172	745	489	622	434	622
ENSMUSG00000025225	NFKB2	Nfkb2	mtDNA/dsRNA Innate Immune	Activated by mtDNA/dsRNA		Nfkb2	NZB_TE_ACT_vs_NZB_TE_RES	-1.4	-0.511	0.00616	0.0172	745	489	622	434	622
ENSMUSG00000025234	ARIH1	Arih1	Mitophagy:			Arih1	NZB_TE_ACT_vs_NZB_TE_RES	-2.1	-1.1	0.00571	0.0161	139	40.5	72.5	34	72.5
ENSMUSG00000025393	ATP5F1B	Atp5b	Complex V	F1-Module	Structural Subunits	Atp5b	NZB_TE_ACT_vs_NZB_TE_RES	2	0.983	0	0	5250	2860	3850	3850	1950
ENSMUSG00000025403	SHMT2	Shmt2	MITOCHONDRIAL METABOLISM	Folate Single Carbon Metabolism:		Shmt2	NZB_TE_ACT_vs_NZB_TE_RES	2.2	1.12	0	3e-10	678	398	537	537	246
ENSMUSG00000025408	DDIT3	Ddit3	ISR	Sensor/Initiator		Ddit3	NZB_TE_ACT_vs_NZB_TE_RES	-5.5	-2.47	0	0	740	243	495	91.3	495
ENSMUSG00000025428	ATP5F1A	Atp5a1	Complex V	F1-Module	Structural Subunits	Atp5a1	NZB_TE_ACT_vs_NZB_TE_RES	1.9	0.903	0	0	2990	1830	2400	2400	1290
ENSMUSG00000025486	SIRT3	Sirt3	UPRMT/ER	Sensor/Initiator		Sirt3	NZB_TE_ACT_vs_NZB_TE_RES	-1	-0.0227	0.927	0.953	63	46	41.4	41.4	41.3
ENSMUSG00000025498	IRF7	Irf7	Innate Immune Genes	Classic		Irf7	NZB_TE_ACT_vs_NZB_TE_RES	-2.5	-1.34	4.51e-08	4.02e-07	408	273	347	135	347
ENSMUSG00000025498	IRF7	Irf7	mtDNA/dsRNA Innate Immune	Activated by mtDNA/dsRNA		Irf7	NZB_TE_ACT_vs_NZB_TE_RES	-2.5	-1.34	4.51e-08	4.02e-07	408	273	347	135	347
ENSMUSG00000025503	TALDO1	Taldo1	MIT-METABOLISM	NADPH SYNTHESIS-PENTOSE PHOSPHATE CYCLE:		Taldo1	NZB_TE_ACT_vs_NZB_TE_RES	1.2	0.25	0.0422	0.0879	1700	1420	1410	1410	1190
ENSMUSG00000025533	ASL	Asl	MITOCHONDRIAL METABOLISM	Urea Cycle:		Asl	NZB_TE_ACT_vs_NZB_TE_RES	1.6	0.697	3.69e-05	0.000183	163	98.9	126	126	76.6
ENSMUSG00000025574	TK1	Tk1	MIT-METABOLISM	NUCLEOTIDE SYNTHESIS:	Nuclear:	Tk1	NZB_TE_ACT_vs_NZB_TE_RES	7.7	2.95	0	0	685	296	507	507	64.9
ENSMUSG00000025583	RPTOR	Rptor	mTOR Genes:	mTOR Structural Genes:	mTORC1:	Rptor	NZB_TE_ACT_vs_NZB_TE_RES	-1.2	-0.232	0.151	0.249	113	89.2	91.5	75.3	91.5
ENSMUSG00000025651	UQCRC1	Uqcrc1	Complex III		Structural Subunits	Uqcrc1	NZB_TE_ACT_vs_NZB_TE_RES	1.8	0.816	0	2e-10	1440	911	1160	1160	660
ENSMUSG00000025733	RHOT2	Rhot2	mtDNA/dsRNA Release	Mitochondrial-derived vesicles		Rhot2	NZB_TE_ACT_vs_NZB_TE_RES	1.3	0.333	0.0276	0.0621	315	231	245	245	194
ENSMUSG00000025745	HADHA	Hadha	MITOCHONDRIAL METABOLISM	Fatty Acid Oxidation:		Hadha	NZB_TE_ACT_vs_NZB_TE_RES	1.4	0.503	8.94e-07	6.27e-06	683	455	529	529	378
ENSMUSG00000025747	TYMS	Tyms	MIT-METABOLISM	NUCLEOTIDE SYNTHESIS:	Nuclear:	Tyms	NZB_TE_ACT_vs_NZB_TE_RES	10	3.36	0	0	485	208	384	384	36.8
ENSMUSG00000025781	ATP5F1C	Atp5c1	Complex V	F1-Module	Structural Subunits	Atp5c1	NZB_TE_ACT_vs_NZB_TE_RES	1.7	0.739	0	0	1770	1200	1550	1550	928
ENSMUSG00000025823	PDIA4	Pdia4	UPRMT/ER	Target-Gene		Pdia4	NZB_TE_ACT_vs_NZB_TE_RES	1.4	0.448	0.0271	0.0612	128	98	109	109	77.2
ENSMUSG00000025860	XIAP	Xiap	ISR	Target-Gene		Xiap	NZB_TE_ACT_vs_NZB_TE_RES	-1.3	-0.431	0.425	0.551	11	6.5	6.8	5.6	6.8
ENSMUSG00000025860	XIAP	Xiap	PANoptosis	PANoptosis Regulators	Survivial-Factor	Xiap	NZB_TE_ACT_vs_NZB_TE_RES	-1.3	-0.431	0.425	0.551	11	6.5	6.8	5.6	6.8
ENSMUSG00000025940	TMEM70	Tmem70	Complex V	N/A	Structural Subunits	Tmem70	NZB_TE_ACT_vs_NZB_TE_RES	1.9	0.901	1.04e-07	8.74e-07	163	112	135	135	73
ENSMUSG00000025940	TMEM70	Tmem70	Complex I	ND4-Module	Assembly Factors	Tmem70	NZB_TE_ACT_vs_NZB_TE_RES	1.9	0.901	1.04e-07	8.74e-07	163	112	135	135	73
ENSMUSG00000025950	IDH1	Idh1	MITOCHONDRIAL METABOLISM	TCA Cycle:		Idh1	NZB_TE_ACT_vs_NZB_TE_RES	-1.2	-0.231	0.565	0.68	24	19.7	18.6	16.4	18.6
ENSMUSG00000025968	NDUFS1	Ndufs1	Complex I	N-Module	Structural Subunits	Ndufs1	NZB_TE_ACT_vs_NZB_TE_RES	1.4	0.527	0.011	0.0283	169	143	150	150	106
ENSMUSG00000026005	RPE	Rpe	MIT-METABOLISM	NADPH SYNTHESIS-PENTOSE PHOSPHATE CYCLE:		Rpe	NZB_TE_ACT_vs_NZB_TE_RES	1.8	0.858	0.00348	0.0105	45	32.3	39.7	39.7	21.6
ENSMUSG00000026009	ICOS	Icos	Adaptive Immune Response	Surface marker/receptor signaling		Icos	NZB_TE_ACT_vs_NZB_TE_RES	1.9	0.914	0.00469	0.0137	105	51.9	76.4	76.4	40.1
ENSMUSG00000026029	CASP8	Casp8	PANoptosis	Apoptosis	Extrinsic	Casp8	NZB_TE_ACT_vs_NZB_TE_RES	1.2	0.294	0.109	0.191	358	238	277	277	224
ENSMUSG00000026032	NDUFB3	Ndufb3	Complex I	ND5-Module	Structural Subunits	Ndufb3	NZB_TE_ACT_vs_NZB_TE_RES	1.7	0.759	1.15e-06	7.89e-06	747	462	548	548	327
ENSMUSG00000026072	IL1R1	Il1r1	PANoptosis	Necroptosis	Inflammasome	Il1r1	NZB_TE_ACT_vs_NZB_TE_RES	-1.5	-0.544	0.363	0.491	9	5.7	5.4	4.6	5.4
ENSMUSG00000026072	IL1R1	Il1r1	mtDNA/dsRNA Innate Immune	Activated by mtDNA		Il1r1	NZB_TE_ACT_vs_NZB_TE_RES	-1.5	-0.544	0.363	0.491	9	5.7	5.4	4.6	5.4
ENSMUSG00000026087	MRPL30	Mrpl30	MT-Ribosome			Mrpl30	NZB_TE_ACT_vs_NZB_TE_RES	1.2	0.223	0.049	0.0994	1090	797	823	823	711
ENSMUSG00000026104	STAT1	Stat1	MT INNATE IMMUNITY:	Interferon Pathway Genes:		Stat1	NZB_TE_ACT_vs_NZB_TE_RES	2.8	1.5	0	0	2980	1940	2790	2790	986
ENSMUSG00000026104	STAT1	Stat1	Innate Immune Genes	Classic		Stat1	NZB_TE_ACT_vs_NZB_TE_RES	2.8	1.5	0	0	2980	1940	2790	2790	986
ENSMUSG00000026117	ZAP70	Zap70	Adaptive Immune Response	Surface marker/receptor signaling		Zap70	NZB_TE_ACT_vs_NZB_TE_RES	1.1	0.149	0.213	0.326	860	653	734	734	658
ENSMUSG00000026154	SDHAF4	Sdhaf4	Complex II		Assembly Factors	Sdhaf4	NZB_TE_ACT_vs_NZB_TE_RES	1.2	0.246	0.203	0.315	100	67	68.4	68.4	59.6
ENSMUSG00000026172	BCS1L	Bcs1l	Complex III		Assembly Factors	Bcs1l	NZB_TE_ACT_vs_NZB_TE_RES	1.1	0.148	0.508	0.631	61	46.2	45.8	45.8	43.4
ENSMUSG00000026179	PNKD	Pnkd	Complex IV	MT-CO2-Module	Assembly Factors	Pnkd	NZB_TE_ACT_vs_NZB_TE_RES	1.3	0.334	0.136	0.229	78	59.2	61.5	61.5	48.1
ENSMUSG00000026192	ATIC	Atic	MIT-METABOLISM	NUCLEOTIDE SYNTHESIS:	Nuclear:	Atic	NZB_TE_ACT_vs_NZB_TE_RES	1.7	0.771	2.56e-06	1.64e-05	560	338	454	454	264
ENSMUSG00000026248	MRPL44	Mrpl44	MT-Ribosome			Mrpl44	NZB_TE_ACT_vs_NZB_TE_RES	2	0.994	0	0	212	143	186	186	95
ENSMUSG00000026260	NDUFA10	Ndufa10	Complex I	ND2-Model	Structural Subunits	Ndufa10	NZB_TE_ACT_vs_NZB_TE_RES	1.6	0.668	0	0	792	576	662	662	416
ENSMUSG00000026285	PDCD1	Pdcd1	Adaptive Immune Response	Surface marker/receptor signaling		Pdcd1	NZB_TE_ACT_vs_NZB_TE_RES	1.6	0.646	0.0316	0.0694	122	74.6	79.2	79.2	51.9
ENSMUSG00000026289	ATG16L1	Atg16l1	ISR	Target-Gene		Atg16l1	NZB_TE_ACT_vs_NZB_TE_RES	-1.5	-0.566	0.000161	0.000698	183	114	142	97.2	142
ENSMUSG00000026335	PAM	Pam	Cytosolic Protein Import:	Translocase Inner Membrane (TIMM):		Pam	NZB_TE_ACT_vs_NZB_TE_RES	-2.8	-1.5	0.0964	0.173	6	2.2	3.9	1.1	3.9
ENSMUSG00000026393	NEK7	Nek7	PANoptosis	Necroptosis	NLRP3-I	Nek7	NZB_TE_ACT_vs_NZB_TE_RES	1.3	0.379	0.000592	0.00223	355	257	303	303	232
ENSMUSG00000026492	TFB2M	Tfb2m	MIT-Biogenesis	mtDNA transcription:		Tfb2m	NZB_TE_ACT_vs_NZB_TE_RES	-2.4	-1.24	0.0419	0.0874	21	8	12.3	5.9	12.3
ENSMUSG00000026500	COX20	Cox20	Complex IV	MT-CO2-Module	Assembly Factors	Cox20	NZB_TE_ACT_vs_NZB_TE_RES	-1.2	-0.255	0.0487	0.0989	552	409	425	350	425
ENSMUSG00000026526	FH	Fh1	MITOCHONDRIAL METABOLISM	TCA Cycle:		Fh1	NZB_TE_ACT_vs_NZB_TE_RES	2.7	1.44	0	0	527	280	391	391	144
ENSMUSG00000026628	ATF3	Atf3	ISR	Sensor/Initiator		Atf3	NZB_TE_ACT_vs_NZB_TE_RES	-37	-5.21	0	0	1480	416	803	21	803
ENSMUSG00000026628	ATF3	Atf3	UPRMT/ER	Sensor/Initiator		Atf3	NZB_TE_ACT_vs_NZB_TE_RES	-37	-5.21	0	0	1480	416	803	21	803
ENSMUSG00000026628	ATF3	Atf3	ISR Genes	ISR		Atf3	NZB_TE_ACT_vs_NZB_TE_RES	-37	-5.21	0	0	1480	416	803	21	803
ENSMUSG00000026663	ATF6	Atf6	ISR Genes	ISR		Atf6	NZB_TE_ACT_vs_NZB_TE_RES	1.1	0.131	0.698	0.79	52	36.3	31.8	31.8	30.2
ENSMUSG00000026663	ATF6	Atf6	UPRMT/ER	Sensor/Initiator		Atf6	NZB_TE_ACT_vs_NZB_TE_RES	1.1	0.131	0.698	0.79	52	36.3	31.8	31.8	30.2
ENSMUSG00000026664	PHYH	Phyh	PEROXISOME:			Phyh	NZB_TE_ACT_vs_NZB_TE_RES	-1.1	-0.193	0.263	0.383	171	119	126	108	126
ENSMUSG00000026672	OPTN	Optn	Mitophagy:			Optn	NZB_TE_ACT_vs_NZB_TE_RES	-1.4	-0.534	0.15	0.248	24	19	16.4	10.9	16.4
ENSMUSG00000026728	VIM	Vim	HIF Genes:	Selected HIF target genes:		Vim	NZB_TE_ACT_vs_NZB_TE_RES	3.6	1.83	0	0	10400	4650	8040	8040	2270
ENSMUSG00000026770	IL2RA	Il2ra	Adaptive Immune Response	Interleukins		Il2ra	NZB_TE_ACT_vs_NZB_TE_RES	36	5.16	0	0	554	157	361	361	9.9
ENSMUSG00000026784	PDSS1	Pdss1	MITOCHONDRIAL METABOLISM	CoQ Synthesis:		Pdss1	NZB_TE_ACT_vs_NZB_TE_RES	2.4	1.26	0.000261	0.00107	57	26.7	36.6	36.6	15.4
ENSMUSG00000026812	TSC1	Tsc1	mTOR Genes:	mTOR Structural Genes:	mTORC1:	Tsc1	NZB_TE_ACT_vs_NZB_TE_RES	-1.5	-0.573	0.000983	0.00349	136	89.7	112	74.3	112
ENSMUSG00000026814	ENG	Eng	HIF Genes:	Selected HIF target genes:		Eng	NZB_TE_ACT_vs_NZB_TE_RES	-2.8	-1.5	0.00224	0.00719	39	30.8	26.3	9	26.3
ENSMUSG00000026819	SLC25A25	Slc25a25	MITOCHONDRIAL METABOLISM	ATP/NAD+ Carriers:		Slc25a25	NZB_TE_ACT_vs_NZB_TE_RES	-2.9	-1.53	0	0	263	126	238	80.8	238
ENSMUSG00000026864	HSPA5	Hspa5	UPRMT/ER	Target-Gene		Hspa5	NZB_TE_ACT_vs_NZB_TE_RES	-2.5	-1.34	4.8e-09	5.05e-08	2510	1200	1860	734	1860
ENSMUSG00000026872	ZEB2	Zeb2	HIF Genes:	Selected HIF target genes:		Zeb2	NZB_TE_ACT_vs_NZB_TE_RES	-4.9	-2.3	4.6e-09	4.88e-08	70	36.3	53.5	11	53.5
ENSMUSG00000026895	NDUFA8	Ndufa8	Complex I	Q/ND1-Module	Structural Subunits	Ndufa8	NZB_TE_ACT_vs_NZB_TE_RES	2.5	1.32	0	0	901	497	723	723	290
ENSMUSG00000026896	IFIH1	Ifih1	mtDNA/dsRNA Innate Immune	Activated by mtdsRNA		Ifih1	NZB_TE_ACT_vs_NZB_TE_RES	-1.8	-0.859	0.00167	0.00558	44	32.5	36.8	21.1	36.8
ENSMUSG00000026896	IFIH1	Ifih1	Innate Immune Genes	Classic		Ifih1	NZB_TE_ACT_vs_NZB_TE_RES	-1.8	-0.859	0.00167	0.00558	44	32.5	36.8	21.1	36.8
ENSMUSG00000026926	PMPCA	Pmpca	Cytosolic Protein Import:	Pre-sequence Cleavage:		Pmpca	NZB_TE_ACT_vs_NZB_TE_RES	1.7	0.736	5.3e-08	4.67e-07	209	129	161	161	98.3
ENSMUSG00000027010	SLC25A12	Slc25a12	MITOCHONDRIAL METABOLISM	ATP/NAD+ Carriers:		Slc25a12	NZB_TE_ACT_vs_NZB_TE_RES	1.1	0.18	0.127	0.216	260	193	210	210	189
ENSMUSG00000027076	TIMM10	Timm10	Cytosolic Protein Import:	Translocase Inner Membrane (TIMM):		Timm10	NZB_TE_ACT_vs_NZB_TE_RES	1.3	0.41	0.00959	0.0252	209	137	158	158	116
ENSMUSG00000027104	ATF2	Atf2	ISR	Target-Gene		Atf2	NZB_TE_ACT_vs_NZB_TE_RES	-2.8	-1.5	1.38e-07	1.13e-06	104	49.7	85.7	31.2	85.7
ENSMUSG00000027104	ATF2	Atf2	UPRMT/ER	Sensor/Initiator		Atf2	NZB_TE_ACT_vs_NZB_TE_RES	-2.8	-1.5	1.38e-07	1.13e-06	104	49.7	85.7	31.2	85.7
ENSMUSG00000027187	CAT	Cat	PEROXISOME:			Cat	NZB_TE_ACT_vs_NZB_TE_RES	-1.3	-0.329	0.071	0.135	150	109	118	92.9	118
ENSMUSG00000027187	CAT	Cat	ANTIOXIDANT DEFENSES:			Cat	NZB_TE_ACT_vs_NZB_TE_RES	-1.3	-0.329	0.071	0.135	150	109	118	92.9	118
ENSMUSG00000027248	PDIA3	Pdia3	UPRMT/ER	Target-Gene		Pdia3	NZB_TE_ACT_vs_NZB_TE_RES	1.7	0.756	4.84e-05	0.000234	444	306	389	389	229
ENSMUSG00000027305	NDUFAF1	Ndufaf1	Complex I	ND2-Model	Assembly Factors	Ndufaf1	NZB_TE_ACT_vs_NZB_TE_RES	1.3	0.394	0.165	0.266	36	23.9	25.3	25.3	19.6
ENSMUSG00000027367	STARD7	Stard7	ISR	Target-Gene		Stard7	NZB_TE_ACT_vs_NZB_TE_RES	1.5	0.602	0.00766	0.0208	123	87.2	102	102	65.4
ENSMUSG00000027374	MRPS5	Mrps5	MT-Ribosome			Mrps5	NZB_TE_ACT_vs_NZB_TE_RES	-1.1	-0.128	0.354	0.481	242	160	167	155	167
ENSMUSG00000027381	BCL2L11	Bcl2l11	ISR	Target-Gene		Bcl2l11	NZB_TE_ACT_vs_NZB_TE_RES	-1	-0.00651	0.983	0.992	277	165	175	173	175
ENSMUSG00000027381	BCL2L11	Bcl2l11	PANoptosis	PANoptosis Regulators	Death-Factor	Bcl2l11	NZB_TE_ACT_vs_NZB_TE_RES	-1	-0.00651	0.983	0.992	277	165	175	173	175
ENSMUSG00000027384	NDUFAF5	Ndufaf5	Complex I	Q-Module	Assembly Factors	Ndufaf5	NZB_TE_ACT_vs_NZB_TE_RES	1.1	0.11	0.527	0.648	103	78.3	81.8	81.8	74.3
ENSMUSG00000027398	IL1B	Il1b	Innate Immune Genes	Inflammation		Il1b	NZB_TE_ACT_vs_NZB_TE_RES	-38	-5.26	9.23e-07	6.46e-06	22	12.2	14.3	0.3	14.3
ENSMUSG00000027398	IL1B	Il1b	mtDNA/dsRNA Innate Immune	Activated by mtDNA		Il1b	NZB_TE_ACT_vs_NZB_TE_RES	-38	-5.26	9.23e-07	6.46e-06	22	12.2	14.3	0.3	14.3
ENSMUSG00000027398	IL1B	Il1b	Adaptive Immune Response	Interleukins		Il1b	NZB_TE_ACT_vs_NZB_TE_RES	-38	-5.26	9.23e-07	6.46e-06	22	12.2	14.3	0.3	14.3
ENSMUSG00000027398	IL1B	Il1b	PANoptosis	Necroptosis	NLRP3-I	Il1b	NZB_TE_ACT_vs_NZB_TE_RES	-38	-5.26	9.23e-07	6.46e-06	22	12.2	14.3	0.3	14.3
ENSMUSG00000027424	MGME1	Mgme1	mtDNA/dsRNA Innate Immune	Release mtDNA/dsRNA		Mgme1	NZB_TE_ACT_vs_NZB_TE_RES	1.6	0.667	0.00352	0.0107	67	45.2	55	55	34.6
ENSMUSG00000027514	ZBP1	Zbp1	mtDNA/dsRNA Innate Immune	Activated by mtDNA/dsRNA		Zbp1	NZB_TE_ACT_vs_NZB_TE_RES	3.5	1.81	0	0	1110	659	1030	1030	291
ENSMUSG00000027514	ZBP1	Zbp1	Innate Immune Genes	Non-canonical		Zbp1	NZB_TE_ACT_vs_NZB_TE_RES	3.5	1.81	0	0	1110	659	1030	1030	291
ENSMUSG00000027650	TTI1	Tti1	mTOR Genes:	mTOR Structural Genes:	mTORC1:	Tti1	NZB_TE_ACT_vs_NZB_TE_RES	1.4	0.526	0.0288	0.0644	156	102	116	116	79
ENSMUSG00000027668	MFN1	Mfn1	Mitochondrial Fusion-Fission:			Mfn1	NZB_TE_ACT_vs_NZB_TE_RES	1.1	0.156	0.661	0.759	22	15.2	14.1	14.1	12.4
ENSMUSG00000027673	NDUFB5	Ndufb5	Complex I	ND4-Module	Structural Subunits	Ndufb5	NZB_TE_ACT_vs_NZB_TE_RES	1.5	0.597	8e-10	1e-08	827	558	676	676	451
ENSMUSG00000027710	ACAD9	Acad9	Complex I	ND2-Model	Assembly Factors	Acad9	NZB_TE_ACT_vs_NZB_TE_RES	-1.6	-0.638	0.0927	0.168	24	12.4	15.1	8.5	15.1
ENSMUSG00000027809	ETFDH	Etfdh	MITOCHONDRIAL METABOLISM	Fatty Acid Oxidation:		Etfdh	NZB_TE_ACT_vs_NZB_TE_RES	1.2	0.21	0.267	0.388	122	97.2	102	102	89.5
ENSMUSG00000027863	CD2	Cd2	Adaptive Immune Response	Surface marker/receptor signaling		Cd2	NZB_TE_ACT_vs_NZB_TE_RES	1.2	0.313	0.00707	0.0194	2740	1790	2260	2260	1820
ENSMUSG00000027951	ADAR	Adar	Innate Immune Genes	Classic		Adar	NZB_TE_ACT_vs_NZB_TE_RES	-1.1	-0.12	0.326	0.452	388	286	279	256	279
ENSMUSG00000027951	ADAR	Adar	mtDNA/dsRNA Innate Immune	Activated by mtDNA/dsRNA		Adar	NZB_TE_ACT_vs_NZB_TE_RES	-1.1	-0.12	0.326	0.452	388	286	279	256	279
ENSMUSG00000027951	ADAR	Adar	ISR	Regulator		Adar	NZB_TE_ACT_vs_NZB_TE_RES	-1.1	-0.12	0.326	0.452	388	286	279	256	279
ENSMUSG00000027984	HADH	Hadh	MITOCHONDRIAL METABOLISM	Fatty Acid Oxidation:		Hadh	NZB_TE_ACT_vs_NZB_TE_RES	1.3	0.351	0.0129	0.0323	364	243	287	287	223
ENSMUSG00000027994	MCUB	Mcub	MITOCHONDRIAL METABOLISM	Additional Carriers:		Mcub	NZB_TE_ACT_vs_NZB_TE_RES	2.1	1.09	3.72e-05	0.000184	69	47	63.3	63.3	29.2
ENSMUSG00000028048	GBA	Gba	mtDNA/dsRNA Release	Mitochondrial-derived vesicles		Gba	NZB_TE_ACT_vs_NZB_TE_RES	-1.1	-0.0911	0.462	0.587	229	182	177	172	177
ENSMUSG00000028076	CD1D	Cd1d1	Adaptive Immune Response	Surface marker/receptor signaling		Cd1d1	NZB_TE_ACT_vs_NZB_TE_RES	-2	-1.02	2.1e-05	0.00011	115	70.5	90	45.1	90
ENSMUSG00000028124	GCLM	Gclm	ANTIOXIDANT DEFENSES:	GLUTATHIONE METABOLISM:		Gclm	NZB_TE_ACT_vs_NZB_TE_RES	1.9	0.899	0.00174	0.00576	315	235	240	240	129
ENSMUSG00000028140	MRPL9	Mrpl9	MT-Ribosome			Mrpl9	NZB_TE_ACT_vs_NZB_TE_RES	1.1	0.081	0.56	0.676	243	177	183	183	176
ENSMUSG00000028163	NFKB1	Nfkb1	ISR	Target-Gene		Nfkb1	NZB_TE_ACT_vs_NZB_TE_RES	1	0.0442	0.635	0.737	1020	859	901	901	876
ENSMUSG00000028163	NFKB1	Nfkb1	mtDNA/dsRNA Innate Immune	Activated by mtDNA/dsRNA		Nfkb1	NZB_TE_ACT_vs_NZB_TE_RES	1	0.0442	0.635	0.737	1020	859	901	901	876
ENSMUSG00000028163	NFKB1	Nfkb1	MT INNATE IMMUNITY:	Inflammasome Genes:		Nfkb1	NZB_TE_ACT_vs_NZB_TE_RES	1	0.0442	0.635	0.737	1020	859	901	901	876
ENSMUSG00000028163	NFKB1	Nfkb1	Innate Immune Genes	Inflammation		Nfkb1	NZB_TE_ACT_vs_NZB_TE_RES	1	0.0442	0.635	0.737	1020	859	901	901	876
ENSMUSG00000028223	DECR1	Decr1	MITOCHONDRIAL METABOLISM	Fatty Acid Oxidation:		Decr1	NZB_TE_ACT_vs_NZB_TE_RES	-1.1	-0.169	0.829	0.885	6	2.8	2.6	2.6	2.6
ENSMUSG00000028261	NDUFAF4	Ndufaf4	Complex I	Q-Module	Assembly Factors	Ndufaf4	NZB_TE_ACT_vs_NZB_TE_RES	1.1	0.0995	0.798	0.864	21	15.6	14.1	14.1	13.4
ENSMUSG00000028367	TXN	Txn1	ANTIOXIDANT DEFENSES:			Txn1	NZB_TE_ACT_vs_NZB_TE_RES	3.7	1.9	0	0	5240	2800	4250	4250	1140
ENSMUSG00000028367	TXN	Txn1	ISR	Target-Gene		Txn1	NZB_TE_ACT_vs_NZB_TE_RES	3.7	1.9	0	0	5240	2800	4250	4250	1140
ENSMUSG00000028398	DMAC1	Dmac1	Complex I	ND5-Module	Assembly Factors	Dmac1	NZB_TE_ACT_vs_NZB_TE_RES	1.5	0.581	0.000429	0.00167	408	275	341	341	226
ENSMUSG00000028405	ACO1	Aco1	MITOCHONDRIAL METABOLISM	TCA Cycle:		Aco1	NZB_TE_ACT_vs_NZB_TE_RES	1.8	0.822	7.73e-07	5.5e-06	156	94	115	115	67.2
ENSMUSG00000028542	SLC6A9	Slc6a9	ISR	Target-Gene		Slc6a9	NZB_TE_ACT_vs_NZB_TE_RES	-2.3	-1.21	0.119	0.205	10	6.4	4.3	1.7	4.3
ENSMUSG00000028599	TNFRSF1B	Tnfrsf1b	Innate Immune Genes	Inflammation		Tnfrsf1b	NZB_TE_ACT_vs_NZB_TE_RES	-1.5	-0.547	0.0422	0.0879	285	138	191	131	191
ENSMUSG00000028607	CPT2	Cpt2	MITOCHONDRIAL METABOLISM	Fatty Acid Oxidation:		Cpt2	NZB_TE_ACT_vs_NZB_TE_RES	1.9	0.905	2.34e-05	0.000121	58	42.9	53.2	53.2	27.1
ENSMUSG00000028648	NDUFS5	Ndufs5	Complex I	ND2-Model	Structural Subunits	Ndufs5	NZB_TE_ACT_vs_NZB_TE_RES	1.9	0.92	0.000168	0.000724	71	39.1	50.9	50.9	26.1
ENSMUSG00000028710	ATPAF1	Atpaf1	Complex V	F1-Module	Assembly Factors	Atpaf1	NZB_TE_ACT_vs_NZB_TE_RES	-1.3	-0.352	0.564	0.679	11	5.5	6.4	6.4	6.1
ENSMUSG00000028756	PINK1	Pink1	Mitophagy:			Pink1	NZB_TE_ACT_vs_NZB_TE_RES	-1.6	-0.667	0.000808	0.00293	556	365	467	292	467
ENSMUSG00000028893	SESN2	Sesn2	ISR	Target-Gene		Sesn2	NZB_TE_ACT_vs_NZB_TE_RES	-1.8	-0.852	0.0613	0.12	264	71.8	120	67.3	120
ENSMUSG00000028893	SESN2	Sesn2	ISR Genes	ISR		Sesn2	NZB_TE_ACT_vs_NZB_TE_RES	-1.8	-0.852	0.0613	0.12	264	71.8	120	67.3	120
ENSMUSG00000028914	CASP9	Casp9	PANoptosis	Apoptosis	Intrinsic	Casp9	NZB_TE_ACT_vs_NZB_TE_RES	-1.2	-0.286	0.335	0.461	41	25.3	26.7	22	26.7
ENSMUSG00000028945	RHEB	Rheb	mTOR Genes:	mTOR Structural Genes:	mTORC1:	Rheb	NZB_TE_ACT_vs_NZB_TE_RES	-1.2	-0.217	0.428	0.554	606	313	384	329	384
ENSMUSG00000028961	PGD	Pgd	MIT-METABOLISM	NADPH SYNTHESIS-PENTOSE PHOSPHATE CYCLE:		Pgd	NZB_TE_ACT_vs_NZB_TE_RES	1.6	0.686	5.95e-05	0.000282	859	582	634	634	395
ENSMUSG00000028965	TNFRSF9	Tnfrsf9	Innate Immune Genes	Inflammation		Tnfrsf9	NZB_TE_ACT_vs_NZB_TE_RES	3.6	1.83	0	0	408	208	291	291	82
ENSMUSG00000028975	PEX14	Pex14	PEROXISOME:			Pex14	NZB_TE_ACT_vs_NZB_TE_RES	-1.1	-0.0962	0.516	0.638	145	92.8	102	94.8	102
ENSMUSG00000028978	NOS3	Nos3	HIF Genes:	Selected HIF target genes:		Nos3	NZB_TE_ACT_vs_NZB_TE_RES	-3.1	-1.63	0.159	0.258	4	1.3	2.4	0.6	2.4
ENSMUSG00000028991	MTOR	Mtor	mTOR Genes:	mTOR Structural Genes:	mTORC1:	Mtor	NZB_TE_ACT_vs_NZB_TE_RES	-1.1	-0.102	0.425	0.552	192	147	157	148	157
ENSMUSG00000028998	TOMM7	Tomm7	Cytosolic Protein Import:	Translocase outer membrane (TOMM):		Tomm7	NZB_TE_ACT_vs_NZB_TE_RES	1.4	0.51	1.59e-06	1.05e-05	1460	1020	1170	1170	830
ENSMUSG00000029009	MTHFR	Mthfr	MITOCHONDRIAL METABOLISM	Folate Single Carbon Metabolism:		Mthfr	NZB_TE_ACT_vs_NZB_TE_RES	-1.9	-0.901	0.00062	0.00233	80	40.7	63.2	32.5	63.2
ENSMUSG00000029017	PMPCB	Pmpcb	Cytosolic Protein Import:	Pre-sequence Cleavage:		Pmpcb	NZB_TE_ACT_vs_NZB_TE_RES	1.4	0.486	0.00983	0.0257	159	109	128	128	89
ENSMUSG00000029020	MFN2	Mfn2	Mitochondrial Fusion-Fission:			Mfn2	NZB_TE_ACT_vs_NZB_TE_RES	1.2	0.219	0.135	0.226	116	89.5	93.3	93.3	82.2
ENSMUSG00000029047	PEX10	Pex10	PEROXISOME:			Pex10	NZB_TE_ACT_vs_NZB_TE_RES	1.3	0.322	0.18	0.286	42	31.3	35.6	35.6	28.5
ENSMUSG00000029084	CD38	Cd38	Adaptive Immune Response	Surface marker/receptor signaling		Cd38	NZB_TE_ACT_vs_NZB_TE_RES	-1.3	-0.371	0.542	0.661	21	11.9	12.8	10.2	12.8
ENSMUSG00000029198	GRPEL1	Grpel1	Cytosolic Protein Import:	Pre-sequence Cleavage:		Grpel1	NZB_TE_ACT_vs_NZB_TE_RES	-1.9	-0.943	0.0315	0.0692	19	9.9	15.1	7.4	15.1
ENSMUSG00000029246	PPAT	Ppat	MIT-METABOLISM	NUCLEOTIDE SYNTHESIS:	Nuclear:	Ppat	NZB_TE_ACT_vs_NZB_TE_RES	1.5	0.623	0.0377	0.0804	89	57.1	75.4	75.4	49.3
ENSMUSG00000029247	PAICS	Paics	MIT-METABOLISM	NUCLEOTIDE SYNTHESIS:	Nuclear:	Paics	NZB_TE_ACT_vs_NZB_TE_RES	2.1	1.06	0	0	697	453	566	566	276
ENSMUSG00000029366	DCK	Dck	MIT-METABOLISM	NUCLEOTIDE SYNTHESIS:	Nuclear:	Dck	NZB_TE_ACT_vs_NZB_TE_RES	2.3	1.22	0	0	444	266	380	380	163
ENSMUSG00000029397	RCHY1	Rchy1	Cytosolic Protein Import:	Thioprotein Import:		Rchy1	NZB_TE_ACT_vs_NZB_TE_RES	-1.2	-0.318	0.0306	0.0677	225	151	178	139	178
ENSMUSG00000029486	MRPL1	Mrpl1	MT-Ribosome			Mrpl1	NZB_TE_ACT_vs_NZB_TE_RES	2.1	1.04	0.0109	0.0281	23	10.2	13.4	13.4	7
ENSMUSG00000029513	PRKAB1	Prkab1	mTOR Genes:	mTOR Activator Genes:	AMPK:	Prkab1	NZB_TE_ACT_vs_NZB_TE_RES	-1.6	-0.68	1.21e-05	6.71e-05	222	150	198	123	198
ENSMUSG00000029545	ACADS	Acads	MITOCHONDRIAL METABOLISM	Fatty Acid Oxidation:		Acads	NZB_TE_ACT_vs_NZB_TE_RES	1.3	0.41	0.0451	0.0928	221	111	128	128	96.4
ENSMUSG00000029605	OAS1	Oas1b	Innate Immune Genes	Classic		Oas1b	NZB_TE_ACT_vs_NZB_TE_RES	1.9	0.948	0.000104	0.000471	71	41.6	48.7	48.7	25.8
ENSMUSG00000029605	OAS1	Oas1b	mtDNA/dsRNA Innate Immune	Activated by mtdsRNA		Oas1b	NZB_TE_ACT_vs_NZB_TE_RES	1.9	0.948	0.000104	0.000471	71	41.6	48.7	48.7	25.8
ENSMUSG00000029613	EIF2AK1	Eif2ak1	ISR Genes	ISR		Eif2ak1	NZB_TE_ACT_vs_NZB_TE_RES	-1.5	-0.605	0.102	0.18	22	15.8	17.6	11.4	17.6
ENSMUSG00000029613	EIF2AK1	Eif2ak1	ISR	Sensor/Initiator		Eif2ak1	NZB_TE_ACT_vs_NZB_TE_RES	-1.5	-0.605	0.102	0.18	22	15.8	17.6	11.4	17.6
ENSMUSG00000029632	NDUFA4	Ndufa4	Complex IV	MT-CO3-Module	Structural Subunits	Ndufa4	NZB_TE_ACT_vs_NZB_TE_RES	2.7	1.43	1e-10	1e-09	227	146	181	181	69.3
ENSMUSG00000029648	FLT1	Flt1	HIF Genes:	Selected HIF target genes:		Flt1	NZB_TE_ACT_vs_NZB_TE_RES	-12	-3.61	0.00845	0.0226	7	1.4	3	0	3
ENSMUSG00000029752	ASNS	Asns	ISR	Target-Gene		Asns	NZB_TE_ACT_vs_NZB_TE_RES	1.5	0.593	0.167	0.27	35	35.1	22.6	22.6	15.4
ENSMUSG00000029798	HERC6	Herc6	Innate Immune Genes	Non-canonical		Herc6	NZB_TE_ACT_vs_NZB_TE_RES	-1.1	-0.0736	0.883	0.923	11	7	6.2	5.7	6.2
ENSMUSG00000029826	ZC3HAV1	Zc3hav1	Innate Immune Genes	Non-canonical		Zc3hav1	NZB_TE_ACT_vs_NZB_TE_RES	-1.6	-0.702	0.00757	0.0206	1120	469	703	432	703
ENSMUSG00000029918	MRPS33	Mrps33	MT-Ribosome			Mrps33	NZB_TE_ACT_vs_NZB_TE_RES	2.6	1.38	0.0025	0.0079	20	10.6	11.6	11.6	5.2
ENSMUSG00000030045	MRPL19	Mrpl19	MT-Ribosome			Mrpl19	NZB_TE_ACT_vs_NZB_TE_RES	1.4	0.439	0.153	0.251	38	24.6	28.8	28.8	22.3
ENSMUSG00000030086	CHCHD6	Chchd6	Mitochondrial Contact Sites:			Chchd6	NZB_TE_ACT_vs_NZB_TE_RES	2.8	1.48	8.57e-07	6.02e-06	59	27.9	40.3	40.3	14.7
ENSMUSG00000030104	EDEM1	Edem1	UPRMT/ER	Target-Gene		Edem1	NZB_TE_ACT_vs_NZB_TE_RES	1	0.0503	0.711	0.8	432	364	381	381	369
ENSMUSG00000030246	LDHB	Ldhb	MIT-METABOLISM	GLYCOLYSIS:		Ldhb	NZB_TE_ACT_vs_NZB_TE_RES	-1.5	-0.545	0.00609	0.017	135	97.9	127	87	127
ENSMUSG00000030271	OGG1	Ogg1	mtDNA/dsRNA Innate Immune	Release mtDNA/dsRNA		Ogg1	NZB_TE_ACT_vs_NZB_TE_RES	1.7	0.746	0.00678	0.0187	57	32.5	41.7	41.7	24.6
ENSMUSG00000030314	ATG7	Atg7	ISR	Target-Gene		Atg7	NZB_TE_ACT_vs_NZB_TE_RES	-1.2	-0.264	0.156	0.255	210	126	131	109	131
ENSMUSG00000030341	TNFRSF1A	Tnfrsf1a	PANoptosis	Apoptosis/Pyroptosis	Extrinsic	Tnfrsf1a	NZB_TE_ACT_vs_NZB_TE_RES	-1.8	-0.846	0.000405	0.00159	434	225	328	185	328
ENSMUSG00000030541	IDH2	Idh2	MITOCHONDRIAL METABOLISM	TCA Cycle:		Idh2	NZB_TE_ACT_vs_NZB_TE_RES	1.3	0.335	0.0419	0.0874	374	280	301	301	237
ENSMUSG00000030560	CTSC	Ctsc	HIF Genes:	Selected HIF target genes:		Ctsc	NZB_TE_ACT_vs_NZB_TE_RES	1.5	0.569	0.0208	0.0488	153	124	144	144	97.1
ENSMUSG00000030611	MRPS11	Mrps11	MT-Ribosome			Mrps11	NZB_TE_ACT_vs_NZB_TE_RES	2.1	1.09	2e-10	2.1e-09	319	190	263	263	122
ENSMUSG00000030614	TMEM126B	Tmem126b	Complex I	ND2-Model	Assembly Factors	Tmem126b	NZB_TE_ACT_vs_NZB_TE_RES	1.8	0.826	0.000611	0.0023	71	50	59.1	59.1	32.9
ENSMUSG00000030647	NDUFC2	Ndufc2	Complex I	ND2-Model	Structural Subunits	Ndufc2	NZB_TE_ACT_vs_NZB_TE_RES	2.3	1.2	0	0	1250	710	968	968	422
ENSMUSG00000030695	ALDOA	Aldoa	MIT-METABOLISM	GLYCOLYSIS:		Aldoa	NZB_TE_ACT_vs_NZB_TE_RES	3.2	1.7	0	0	4800	2350	3390	3390	1050
ENSMUSG00000030745	IL21R	Il21r	Adaptive Immune Response	Interleukins		Il21r	NZB_TE_ACT_vs_NZB_TE_RES	-1.8	-0.841	1.93e-05	0.000102	1780	890	1380	774	1380
ENSMUSG00000030790	ADM	Adm	HIF Genes:	Selected HIF target genes:		Adm	NZB_TE_ACT_vs_NZB_TE_RES	-6.3	-2.66	4.57e-06	2.77e-05	57	13.4	29.6	4.3	29.6
ENSMUSG00000030793	PYCARD	Pycard	PANoptosis	Necroptosis	NLRP3-I	Pycard	NZB_TE_ACT_vs_NZB_TE_RES	2.3	1.22	0	0	1160	605	865	865	374
ENSMUSG00000030793	PYCARD	Pycard	Innate Immune Genes	Inflammation		Pycard	NZB_TE_ACT_vs_NZB_TE_RES	2.3	1.22	0	0	1160	605	865	865	374
ENSMUSG00000030793	PYCARD	Pycard	mtDNA/dsRNA Innate Immune	Activated by mtDNA		Pycard	NZB_TE_ACT_vs_NZB_TE_RES	2.3	1.22	0	0	1160	605	865	865	374
ENSMUSG00000030869	NDUFAB1	Ndufab1	Complex I	ND5-Module	Structural Subunits	Ndufab1	NZB_TE_ACT_vs_NZB_TE_RES	2.5	1.31	0	0	738	466	657	657	263
ENSMUSG00000030884	UQCRC2	Uqcrc2	Complex III		Structural Subunits	Uqcrc2	NZB_TE_ACT_vs_NZB_TE_RES	1.5	0.537	0.000466	0.00181	359	296	331	331	228
ENSMUSG00000030978	RRM1	Rrm1	MIT-METABOLISM	NUCLEOTIDE SYNTHESIS:	Nuclear:	Rrm1	NZB_TE_ACT_vs_NZB_TE_RES	6.9	2.79	0	0	1230	544	954	954	138
ENSMUSG00000031059	NDUFB11	Ndufb11	Complex I	ND4-Module	Structural Subunits	Ndufb11	NZB_TE_ACT_vs_NZB_TE_RES	1.4	0.433	4.01e-07	3.01e-06	980	695	825	825	610
ENSMUSG00000031299	PDHA1	Pdha1	MITOCHONDRIAL METABOLISM	TCA Cycle:		Pdha1	NZB_TE_ACT_vs_NZB_TE_RES	-1	-0.0481	0.846	0.897	128	89.4	95.6	93.1	95.6
ENSMUSG00000031378	ABCD1	Abcd1	PEROXISOME:			Abcd1	NZB_TE_ACT_vs_NZB_TE_RES	1.1	0.127	0.51	0.633	252	165	171	171	156
ENSMUSG00000031391	L1CAM	L1cam	HIF Genes:	Selected HIF target genes:		L1cam	NZB_TE_ACT_vs_NZB_TE_RES	-1.7	-0.786	0.000151	0.000661	127	74.4	102	59.1	102
ENSMUSG00000031400	G6PD	G6pdx	MIT-METABOLISM	NADPH SYNTHESIS-PENTOSE PHOSPHATE CYCLE:		G6pdx	NZB_TE_ACT_vs_NZB_TE_RES	1.6	0.685	0.00111	0.00389	274	231	241	241	150
ENSMUSG00000031432	PRPS1	Prps1	MIT-METABOLISM	NUCLEOTIDE SYNTHESIS:	Nuclear:	Prps1	NZB_TE_ACT_vs_NZB_TE_RES	1.3	0.375	0.123	0.211	85	61.9	73.5	73.5	55.6
ENSMUSG00000031490	EIF4EBP1	Eif4ebp1	mTOR Genes:	mTOR Structural Genes:	mTORC1:	Eif4ebp1	NZB_TE_ACT_vs_NZB_TE_RES	1.7	0.749	0.0013	0.00449	261	203	207	207	123
ENSMUSG00000031533	MRPS31	Mrps31	MT-Ribosome			Mrps31	NZB_TE_ACT_vs_NZB_TE_RES	1.1	0.163	0.373	0.501	103	76.1	80.9	80.9	71.8
ENSMUSG00000031584	GSR	Gsr	ANTIOXIDANT DEFENSES:	GLUTATHIONE METABOLISM:		Gsr	NZB_TE_ACT_vs_NZB_TE_RES	1.2	0.245	0.483	0.608	191	163	155	155	129
ENSMUSG00000031628	CASP3	Casp3	PANoptosis	Apoptosis	Intrinsic/Extrinsic	Casp3	NZB_TE_ACT_vs_NZB_TE_RES	2.9	1.52	0	1e-10	760	470	634	634	222
ENSMUSG00000031633	SLC25A4	Slc25a4	mtDNA/dsRNA Release	mtPTP co-factor/activator		Slc25a4	NZB_TE_ACT_vs_NZB_TE_RES	2.6	1.38	0	0	1660	957	1350	1350	521
ENSMUSG00000031668	EIF2AK3	Eif2ak3	ISR Genes	ISR		Eif2ak3	NZB_TE_ACT_vs_NZB_TE_RES	-3.3	-1.71	4.14e-07	3.1e-06	261	85.8	172	49.8	172
ENSMUSG00000031668	EIF2AK3	Eif2ak3	ISR	Sensor/Initiator		Eif2ak3	NZB_TE_ACT_vs_NZB_TE_RES	-3.3	-1.71	4.14e-07	3.1e-06	261	85.8	172	49.8	172
ENSMUSG00000031730	DHODH	Dhodh	MIT-METABOLISM	NUCLEOTIDE SYNTHESIS:	Nuclear:	Dhodh	NZB_TE_ACT_vs_NZB_TE_RES	-1.1	-0.0861	0.705	0.795	84	62.8	63.7	62.3	63.7
ENSMUSG00000031778	CX3CL1	Cx3cl1	Adaptive Immune Response	Cytokines		Cx3cl1	NZB_TE_ACT_vs_NZB_TE_RES	1.8	0.878	0.457	0.583	4	1.2	1.6	1.6	1
ENSMUSG00000031887	TRADD	Tradd	PANoptosis	Apoptosis/Pyroptosis	Extrinsic	Tradd	NZB_TE_ACT_vs_NZB_TE_RES	1.3	0.405	0.0047	0.0137	258	176	194	194	149
ENSMUSG00000031985	GNPAT	Gnpat	PEROXISOME:			Gnpat	NZB_TE_ACT_vs_NZB_TE_RES	1.6	0.705	5.7e-09	5.99e-08	371	240	293	293	179
ENSMUSG00000032000	BIRC3	Birc3	ISR	Target-Gene		Birc3	NZB_TE_ACT_vs_NZB_TE_RES	-2.2	-1.11	0	5e-10	483	235	363	168	363
ENSMUSG00000032089	IL10RA	Il10ra	Adaptive Immune Response	Interleukins		Il10ra	NZB_TE_ACT_vs_NZB_TE_RES	1.3	0.364	0.0814	0.151	250	135	157	157	122
ENSMUSG00000032093	CD3E	Cd3e	Adaptive Immune Response	Surface marker/receptor signaling		Cd3e	NZB_TE_ACT_vs_NZB_TE_RES	-1.1	-0.193	0.171	0.274	1130	913	1030	904	1030
ENSMUSG00000032115	HYOU1	Hyou1	UPRMT/ER	Target-Gene		Hyou1	NZB_TE_ACT_vs_NZB_TE_RES	-1.2	-0.229	0.479	0.604	44	25.6	30.1	23.6	30.1
ENSMUSG00000032279	IDH3A	Idh3a	MITOCHONDRIAL METABOLISM	TCA Cycle:		Idh3a	NZB_TE_ACT_vs_NZB_TE_RES	1.6	0.645	3.93e-06	2.42e-05	532	343	386	386	249
ENSMUSG00000032294	PKM	Pkm	MIT-METABOLISM	GLYCOLYSIS:		Pkm	NZB_TE_ACT_vs_NZB_TE_RES	3.3	1.72	0	0	10600	5240	7930	7930	2400
ENSMUSG00000032314	ETFA	Etfa	MITOCHONDRIAL METABOLISM	Fatty Acid Oxidation:		Etfa	NZB_TE_ACT_vs_NZB_TE_RES	1.7	0.75	1.99e-06	1.3e-05	431	277	334	334	198
ENSMUSG00000032330	COX7A2	Cox7a2	Complex IV	MT-CO3-Module	Structural Subunits	Cox7a2	NZB_TE_ACT_vs_NZB_TE_RES	3	1.59	0.000998	0.00354	763	364	488	488	162
ENSMUSG00000032342	MTO1	Mto1	MITOCHONDRIAL METABOLISM	Folate Single Carbon Metabolism:		Mto1	NZB_TE_ACT_vs_NZB_TE_RES	1.1	0.191	0.342	0.469	80	56.9	52.3	52.3	48.3
ENSMUSG00000032344	CGAS	Cgas	Innate Immune Genes	Inflammation		Cgas	NZB_TE_ACT_vs_NZB_TE_RES	1.3	0.396	0.152	0.25	49	32	33.3	33.3	26.6
ENSMUSG00000032350	GCLC	Gclc	ISR	Target-Gene		Gclc	NZB_TE_ACT_vs_NZB_TE_RES	-1.1	-0.154	0.475	0.601	173	145	155	140	155
ENSMUSG00000032459	MRPS22	Mrps22	MT-Ribosome			Mrps22	NZB_TE_ACT_vs_NZB_TE_RES	3.1	1.65	0	0	262	136	210	210	67
ENSMUSG00000032554	TF	Trf	HIF Genes:	Selected HIF target genes:		Trf	NZB_TE_ACT_vs_NZB_TE_RES	-30	-4.91	0	0	119	44.2	87.6	3.8	87.6
ENSMUSG00000032661	OAS3	Oas3	Innate Immune Genes	Classic		Oas3	NZB_TE_ACT_vs_NZB_TE_RES	1.2	0.207	0.477	0.602	107	97.5	80.3	80.3	69.7
ENSMUSG00000032661	OAS3	Oas3	mtDNA/dsRNA Innate Immune	Activated by mtdsRNA		Oas3	NZB_TE_ACT_vs_NZB_TE_RES	1.2	0.207	0.477	0.602	107	97.5	80.3	80.3	69.7
ENSMUSG00000032690	OAS2	Oas2	mtDNA/dsRNA Innate Immune	Activated by mtdsRNA		Oas2	NZB_TE_ACT_vs_NZB_TE_RES	-5.8	-2.53	5.07e-08	4.49e-07	59	32	34.9	6.2	34.9
ENSMUSG00000032690	OAS2	Oas2	Innate Immune Genes	Classic		Oas2	NZB_TE_ACT_vs_NZB_TE_RES	-5.8	-2.53	5.07e-08	4.49e-07	59	32	34.9	6.2	34.9
ENSMUSG00000032691	NLRP3	Nlrp3	mtDNA/dsRNA Innate Immune	Activated by mtDNA		Nlrp3	NZB_TE_ACT_vs_NZB_TE_RES	-30	-4.91	3e-10	4.3e-09	71	26.4	43.9	1.4	43.9
ENSMUSG00000032691	NLRP3	Nlrp3	PANoptosis	Necroptosis	NLRP3-I	Nlrp3	NZB_TE_ACT_vs_NZB_TE_RES	-30	-4.91	3e-10	4.3e-09	71	26.4	43.9	1.4	43.9
ENSMUSG00000032691	NLRP3	Nlrp3	Innate Immune Genes	Inflammation		Nlrp3	NZB_TE_ACT_vs_NZB_TE_RES	-30	-4.91	3e-10	4.3e-09	71	26.4	43.9	1.4	43.9
ENSMUSG00000032691	NLRP3	Nlrp3	MT INNATE IMMUNITY:	Inflammasome Genes:		Nlrp3	NZB_TE_ACT_vs_NZB_TE_RES	-30	-4.91	3e-10	4.3e-09	71	26.4	43.9	1.4	43.9
ENSMUSG00000032841	PRR5L	Prr5l	mTOR Genes:	mTOR Structural Genes:	mTORC2:	Prr5l	NZB_TE_ACT_vs_NZB_TE_RES	1.2	0.253	0.683	0.777	13	8	7.2	7.2	6.2
ENSMUSG00000032905	ATG12	Atg12	ISR	Target-Gene		Atg12	NZB_TE_ACT_vs_NZB_TE_RES	-2.2	-1.13	0.25	0.368	4	1.8	2.1	1	2.1
ENSMUSG00000033065	PFKM	Pfkm	MIT-METABOLISM	GLYCOLYSIS:		Pfkm	NZB_TE_ACT_vs_NZB_TE_RES	1.5	0.602	0.0298	0.0662	85	56.9	57.1	57.1	40
ENSMUSG00000033228	SCAF11	Scaf11	PANoptosis	Necroptosis	Inflammasome	Scaf11	NZB_TE_ACT_vs_NZB_TE_RES	1.1	0.116	0.285	0.408	545	391	415	415	383
ENSMUSG00000033475	TOMM6	Tomm6	Cytosolic Protein Import:	Translocase outer membrane (TOMM):		Tomm6	NZB_TE_ACT_vs_NZB_TE_RES	2	1	0.0507	0.102	16	7.9	9.6	9.6	4.8
ENSMUSG00000033880	LGALS3BP	Lgals3bp	Innate Immune Genes	Non-canonical		Lgals3bp	NZB_TE_ACT_vs_NZB_TE_RES	1.5	0.542	0.00943	0.0248	511	427	418	418	288
ENSMUSG00000033918	PARL	Parl	ISR	Target-Gene		Parl	NZB_TE_ACT_vs_NZB_TE_RES	1	0.00184	0.992	0.997	126	105	105	103	105
ENSMUSG00000033933	VHL	Vhl	HIF Genes:	HIF regulators:		Vhl	NZB_TE_ACT_vs_NZB_TE_RES	-1	-0.0213	0.917	0.946	77	54.9	56.5	52.4	56.5
ENSMUSG00000033938	NDUFB7	Ndufb7	Complex I	ND5-Module	Structural Subunits	Ndufb7	NZB_TE_ACT_vs_NZB_TE_RES	2.2	1.14	0	0	2190	1250	1740	1740	787
ENSMUSG00000034203	CHCHD4	Chchd4	Cytosolic Protein Import:	Thioprotein Import:		Chchd4	NZB_TE_ACT_vs_NZB_TE_RES	1.9	0.907	0.257	0.376	6	3.2	2.9	2.9	1.8
ENSMUSG00000034211	MRPS17	Mrps17	MT-Ribosome			Mrps17	NZB_TE_ACT_vs_NZB_TE_RES	1.8	0.856	0	3e-10	366	238	293	293	163
ENSMUSG00000034422	PARP14	Parp14	Innate Immune Genes	Non-canonical		Parp14	NZB_TE_ACT_vs_NZB_TE_RES	1.2	0.319	0.0139	0.0345	370	299	313	313	252
ENSMUSG00000034566	ATP5PD	Atp5h	Complex V	Peripheral Arm Subunits	Structural Subunits	Atp5h	NZB_TE_ACT_vs_NZB_TE_RES	1.4	0.494	0.000156	0.000676	2990	1930	2180	2180	1560
ENSMUSG00000034729	MRPS10	Mrps10	MT-Ribosome			Mrps10	NZB_TE_ACT_vs_NZB_TE_RES	1.7	0.79	2.81e-05	0.000143	155	92.8	122	122	68.8
ENSMUSG00000034845	PLVAP	Plvap	Innate Immune Genes	Non-canonical		Plvap	NZB_TE_ACT_vs_NZB_TE_RES	-3.2	-1.69	0.0916	0.166	4	3.5	2.4	0.6	2.4
ENSMUSG00000034855	CXCL10	Cxcl10	Adaptive Immune Response	Cytokines		Cxcl10	NZB_TE_ACT_vs_NZB_TE_RES	-1.6	-0.722	0.00385	0.0115	177	110	128	81.1	128
ENSMUSG00000034855	CXCL10	Cxcl10	Innate Immune Genes	Classic		Cxcl10	NZB_TE_ACT_vs_NZB_TE_RES	-1.6	-0.722	0.00385	0.0115	177	110	128	81.1	128
ENSMUSG00000034880	MRPL34	Mrpl34	MT-Ribosome			Mrpl34	NZB_TE_ACT_vs_NZB_TE_RES	2	1.02	0	0	568	372	460	460	228
ENSMUSG00000035069	OMA1	Oma1	ISR	Regulator		Oma1	NZB_TE_ACT_vs_NZB_TE_RES	1.1	0.0736	0.681	0.776	118	93.8	88.8	88.8	83.9
ENSMUSG00000035086	BECN1	Becn1	ISR	Target-Gene		Becn1	NZB_TE_ACT_vs_NZB_TE_RES	-1.2	-0.291	0.0057	0.0161	277	223	245	203	245
ENSMUSG00000035505	COX18	Cox18	Complex IV	MT-CO2-Module	Assembly Factors	Cox18	NZB_TE_ACT_vs_NZB_TE_RES	1.1	0.184	0.23	0.347	188	146	156	156	135
ENSMUSG00000035674	NDUFA3	Ndufa3	Complex I	Q/ND1-Module	Structural Subunits	Ndufa3	NZB_TE_ACT_vs_NZB_TE_RES	1.5	0.552	8e-07	5.67e-06	2400	1640	1910	1910	1310
ENSMUSG00000035678	TNFSF9	Tnfsf9	Innate Immune Genes	Inflammation		Tnfsf9	NZB_TE_ACT_vs_NZB_TE_RES	-1.1	-0.124	0.662	0.76	54	29.8	32.2	29	32.2
ENSMUSG00000035692	ISG15	Isg15	Innate Immune Genes	Classic		Isg15	NZB_TE_ACT_vs_NZB_TE_RES	-3.6	-1.83	2.2e-08	2.09e-07	333	141	223	64.5	223
ENSMUSG00000035692	ISG15	Isg15	mtDNA/dsRNA Innate Immune	Activated by mtdsRNA		Isg15	NZB_TE_ACT_vs_NZB_TE_RES	-3.6	-1.83	2.2e-08	2.09e-07	333	141	223	64.5	223
ENSMUSG00000035772	MRPS2	Mrps2	MT-Ribosome			Mrps2	NZB_TE_ACT_vs_NZB_TE_RES	1.6	0.677	0.00286	0.0089	57	43.9	48.1	48.1	29
ENSMUSG00000035824	TK2	Tk2	MIT-METABOLISM	NUCLEOTIDE SYNTHESIS:	Mitochondrial:	Tk2	NZB_TE_ACT_vs_NZB_TE_RES	-2	-1.02	1.5e-07	1.22e-06	344	167	226	112	226
ENSMUSG00000035885	COX8A	Cox8a	Complex IV	MT-CO2-Module	Structural Subunits	Cox8a	NZB_TE_ACT_vs_NZB_TE_RES	1.7	0.796	0	0	2460	1620	2030	2030	1170
ENSMUSG00000036106	PRR5	Prr5	mTOR Genes:	mTOR Structural Genes:	mTORC2:	Prr5	NZB_TE_ACT_vs_NZB_TE_RES	-1.3	-0.365	0.398	0.525	154	84	88.9	68.1	88.9
ENSMUSG00000036199	NDUFA13	Ndufa13	Complex I	Q/ND1-Module	Structural Subunits	Ndufa13	NZB_TE_ACT_vs_NZB_TE_RES	1.7	0.786	0	0	2000	1360	1720	1720	996
ENSMUSG00000036273	LRRK2	Lrrk2	mtDNA/dsRNA Release	Mitochondrial-derived vesicles		Lrrk2	NZB_TE_ACT_vs_NZB_TE_RES	-1.5	-0.62	0.298	0.422	72	46.4	47	29.7	47
ENSMUSG00000036390	GADD45A	Gadd45a	HIF Genes:	Selected HIF target genes:		Gadd45a	NZB_TE_ACT_vs_NZB_TE_RES	-8.4	-3.07	0	0	377	194	321	38.4	321
ENSMUSG00000036427	GPI	Gpi1	MIT-METABOLISM	GLYCOLYSIS:		Gpi1	NZB_TE_ACT_vs_NZB_TE_RES	1.8	0.844	2e-10	2.9e-09	2200	1180	1520	1520	850
ENSMUSG00000036427	GPI	Gpi1	HIF Genes:	Selected HIF target genes:		Gpi1	NZB_TE_ACT_vs_NZB_TE_RES	1.8	0.844	2e-10	2.9e-09	2200	1180	1520	1520	850
ENSMUSG00000036526	CARD11	Card11	Adaptive Immune Response	Surface marker/receptor signaling		Card11	NZB_TE_ACT_vs_NZB_TE_RES	-1.6	-0.645	3.35e-07	2.56e-06	658	401	520	332	520
ENSMUSG00000036707	CAB39	Cab39	mTOR Genes:	mTOR Activator Genes:	GSK3B:	Cab39	NZB_TE_ACT_vs_NZB_TE_RES	-1	-0.0362	0.874	0.916	345	290	313	306	313
ENSMUSG00000036751	COX6B1	Cox6b1	Complex IV	MT-CO3-Module	Structural Subunits	Cox6b1	NZB_TE_ACT_vs_NZB_TE_RES	1.8	0.879	0	7e-10	2540	1580	1940	1940	1060
ENSMUSG00000036850	MRPL41	Mrpl41	MT-Ribosome			Mrpl41	NZB_TE_ACT_vs_NZB_TE_RES	1.8	0.881	2.11e-08	2.02e-07	319	213	283	283	153
ENSMUSG00000036860	MRPL55	Mrpl55	MT-Ribosome			Mrpl55	NZB_TE_ACT_vs_NZB_TE_RES	1.7	0.8	5.69e-07	4.15e-06	363	192	241	241	139
ENSMUSG00000036880	ACAA2	Acaa2	MITOCHONDRIAL METABOLISM	Fatty Acid Oxidation:		Acaa2	NZB_TE_ACT_vs_NZB_TE_RES	1.5	0.567	1.27e-05	6.98e-05	333	196	235	235	159
ENSMUSG00000036932	AIFM1	Aifm1	Complex I	Holoenzyme Antioxidant factor	N/A	Aifm1	NZB_TE_ACT_vs_NZB_TE_RES	1.4	0.524	0.00648	0.018	173	106	118	118	84.9
ENSMUSG00000036983	TFB1M	Tfb1m	MIT-Biogenesis	mtDNA transcription:		Tfb1m	NZB_TE_ACT_vs_NZB_TE_RES	1.4	0.529	0.0838	0.154	35	22.2	24.8	24.8	17.5
ENSMUSG00000037152	NDUFC1	Ndufc1	Complex I	ND2-Model	Structural Subunits	Ndufc1	NZB_TE_ACT_vs_NZB_TE_RES	3	1.6	0	0	720	363	496	496	165
ENSMUSG00000037321	TAP1	Tap1	Innate Immune Genes	Antigen presentation		Tap1	NZB_TE_ACT_vs_NZB_TE_RES	1.9	0.919	0	1e-10	2650	1600	2150	2150	1140
ENSMUSG00000037321	TAP1	Tap1	Adaptive Immune Response	Antigen presentation		Tap1	NZB_TE_ACT_vs_NZB_TE_RES	1.9	0.919	0	1e-10	2650	1600	2150	2150	1140
ENSMUSG00000037523	MAVS	Mavs	mtDNA/dsRNA Innate Immune	Activated by mtdsRNA		Mavs	NZB_TE_ACT_vs_NZB_TE_RES	1.1	0.104	0.612	0.718	80	53.3	51.9	51.9	48.1
ENSMUSG00000037531	MRPL47	Mrpl47	MT-Ribosome			Mrpl47	NZB_TE_ACT_vs_NZB_TE_RES	1.7	0.78	0.00055	0.00209	81	54.8	63.6	63.6	39.2
ENSMUSG00000037613	TNFRSF10B	Tnfrsf23	PANoptosis	Apoptosis	Extrinsic	Tnfrsf23	NZB_TE_ACT_vs_NZB_TE_RES	-2.2	-1.14	0.0289	0.0645	19	10.6	13.7	5.5	13.7
ENSMUSG00000037613	TNFRSF10B	Tnfrsf23	ISR	Target-Gene		Tnfrsf23	NZB_TE_ACT_vs_NZB_TE_RES	-2.2	-1.14	0.0289	0.0645	19	10.6	13.7	5.5	13.7
ENSMUSG00000037740	MRPS26	Mrps26	MT-Ribosome			Mrps26	NZB_TE_ACT_vs_NZB_TE_RES	1.4	0.448	0.000861	0.00311	464	331	393	393	289
ENSMUSG00000037772	MRPL23	Mrpl23	MT-Ribosome			Mrpl23	NZB_TE_ACT_vs_NZB_TE_RES	-1.4	-0.502	0.102	0.181	44	25.6	32.8	23.4	32.8
ENSMUSG00000037860	AIM2	Aim2	PANoptosis	Necroptosis	Inflammasome	Aim2	NZB_TE_ACT_vs_NZB_TE_RES	-2.4	-1.27	0	2e-10	204	102	156	60.7	156
ENSMUSG00000037860	AIM2	Aim2	mtDNA/dsRNA Innate Immune	Activated by mtDNA		Aim2	NZB_TE_ACT_vs_NZB_TE_RES	-2.4	-1.27	0	2e-10	204	102	156	60.7	156
ENSMUSG00000037916	NDUFV1	Ndufv1	Complex I	N-Module	Structural Subunits	Ndufv1	NZB_TE_ACT_vs_NZB_TE_RES	1.5	0.591	4.18e-07	3.13e-06	598	397	475	475	319
ENSMUSG00000037921	DDX60	Ddx60	mtDNA/dsRNA Innate Immune	Activated by mtdsRNA		Ddx60	NZB_TE_ACT_vs_NZB_TE_RES	-3.6	-1.84	0.00332	0.0101	11	7.4	10.2	4.3	10.2
ENSMUSG00000037921	DDX60	Ddx60	Innate Immune Genes	Classic		Ddx60	NZB_TE_ACT_vs_NZB_TE_RES	-3.6	-1.84	0.00332	0.0101	11	7.4	10.2	4.3	10.2
ENSMUSG00000037944	CCR7	Ccr7	Adaptive Immune Response	Surface marker/receptor signaling		Ccr7	NZB_TE_ACT_vs_NZB_TE_RES	-2.4	-1.29	0	1e-10	4810	2190	4420	1800	4420
ENSMUSG00000037997	PARP11	Parp11	Innate Immune Genes	Non-canonical		Parp11	NZB_TE_ACT_vs_NZB_TE_RES	1.9	0.894	0.000261	0.00107	121	85.2	108	108	56.1
ENSMUSG00000038037	SOCS1	Socs1	Adaptive Immune Response	Surface marker/receptor signaling		Socs1	NZB_TE_ACT_vs_NZB_TE_RES	3.1	1.63	0.000111	0.000498	65	34.6	55.1	55.1	16.8
ENSMUSG00000038084	OPA1	Opa1	Mitochondrial Fusion-Fission:			Opa1	NZB_TE_ACT_vs_NZB_TE_RES	1.2	0.248	0.145	0.24	78	70.2	68.9	68.9	57.2
ENSMUSG00000038084	OPA1	Opa1	Mitochondrial Contact Sites:			Opa1	NZB_TE_ACT_vs_NZB_TE_RES	1.2	0.248	0.145	0.24	78	70.2	68.9	68.9	57.2
ENSMUSG00000038160	ATG5	Atg5	ISR	Target-Gene		Atg5	NZB_TE_ACT_vs_NZB_TE_RES	-1	-0.0104	0.944	0.965	233	164	168	167	168
ENSMUSG00000038240	PDSS2	Pdss2	MITOCHONDRIAL METABOLISM	CoQ Synthesis:		Pdss2	NZB_TE_ACT_vs_NZB_TE_RES	-1.1	-0.147	0.54	0.659	51	35.9	35.8	30.9	35.8
ENSMUSG00000038312	EDEM2	Edem2	UPRMT/ER	Target-Gene		Edem2	NZB_TE_ACT_vs_NZB_TE_RES	-1.1	-0.166	0.438	0.564	186	116	112	98.8	112
ENSMUSG00000038406	SCAF1	Scaf1	ISR Genes	ISR		Scaf1	NZB_TE_ACT_vs_NZB_TE_RES	-1	-0.0238	0.884	0.924	227	170	169	165	169
ENSMUSG00000038406	SCAF1	Scaf1	UPRMT/ER	Target-Gene		Scaf1	NZB_TE_ACT_vs_NZB_TE_RES	-1	-0.0238	0.884	0.924	227	170	169	165	169
ENSMUSG00000038462	UQCRFS1	Uqcrfs1	Complex III		Structural Subunits	Uqcrfs1	NZB_TE_ACT_vs_NZB_TE_RES	1.3	0.407	1.63e-06	1.08e-05	1380	972	1150	1150	871
ENSMUSG00000038507	PARP12	Parp12	Innate Immune Genes	Non-canonical		Parp12	NZB_TE_ACT_vs_NZB_TE_RES	1.1	0.188	0.634	0.737	27	16	13.7	13.7	12.2
ENSMUSG00000038508	GDF15	Gdf15	ISR Genes	ISR		Gdf15	NZB_TE_ACT_vs_NZB_TE_RES	-26	-4.71	1.99e-06	1.3e-05	14	8.6	9.5	0.2	9.5
ENSMUSG00000038508	GDF15	Gdf15	ISR	Target-Gene		Gdf15	NZB_TE_ACT_vs_NZB_TE_RES	-26	-4.71	1.99e-06	1.3e-05	14	8.6	9.5	0.2	9.5
ENSMUSG00000038539	ATF5	Atf5	ISR Genes	ISR		Atf5	NZB_TE_ACT_vs_NZB_TE_RES	1.1	0.0762	0.76	0.839	58	44.1	42.7	42.7	40.6
ENSMUSG00000038539	ATF5	Atf5	ISR	Sensor/Initiator		Atf5	NZB_TE_ACT_vs_NZB_TE_RES	1.1	0.0762	0.76	0.839	58	44.1	42.7	42.7	40.6
ENSMUSG00000038539	ATF5	Atf5	UPRMT/ER	Sensor/Initiator		Atf5	NZB_TE_ACT_vs_NZB_TE_RES	1.1	0.0762	0.76	0.839	58	44.1	42.7	42.7	40.6
ENSMUSG00000038612	MCL1	Mcl1	PANoptosis	PANoptosis Regulators	Survivial-Factor	Mcl1	NZB_TE_ACT_vs_NZB_TE_RES	-1.4	-0.494	0.00181	0.00595	1140	903	1050	744	1050
ENSMUSG00000038612	MCL1	Mcl1	HIF Genes:	Selected HIF target genes:		Mcl1	NZB_TE_ACT_vs_NZB_TE_RES	-1.4	-0.494	0.00181	0.00595	1140	903	1050	744	1050
ENSMUSG00000038612	MCL1	Mcl1	ISR	Target-Gene		Mcl1	NZB_TE_ACT_vs_NZB_TE_RES	-1.4	-0.494	0.00181	0.00595	1140	903	1050	744	1050
ENSMUSG00000038690	ATP5MF	Atp5j2	Complex V	Peripheral Arm Subunits	Structural Subunits	Atp5j2	NZB_TE_ACT_vs_NZB_TE_RES	2	1.01	0	0	2740	1580	2050	2050	1020
ENSMUSG00000038696	MAPKAP1	Mapkap1	mTOR Genes:	mTOR Structural Genes:	mTORC2:	Mapkap1	NZB_TE_ACT_vs_NZB_TE_RES	1.1	0.117	0.315	0.44	236	189	200	200	181
ENSMUSG00000038717	ATP5MG	Atp5l	Complex V	Peripheral Arm Subunits	Structural Subunits	Atp5l	NZB_TE_ACT_vs_NZB_TE_RES	1.3	0.392	0.0464	0.0951	74	60.7	62	62	49.2
ENSMUSG00000038880	MRPS34	Mrps34	MT-Ribosome			Mrps34	NZB_TE_ACT_vs_NZB_TE_RES	1.5	0.613	3.03e-07	2.33e-06	419	289	359	359	234
ENSMUSG00000038943	PRC1	Prc1	MIT-Biogenesis	mtDNA transcription:		Prc1	NZB_TE_ACT_vs_NZB_TE_RES	8.7	3.12	0	0	187	78.6	137	137	15.3
ENSMUSG00000039016	TIMM8B	Timm8b	Cytosolic Protein Import:	Translocase Inner Membrane (TIMM):		Timm8b	NZB_TE_ACT_vs_NZB_TE_RES	1.9	0.919	0	5e-10	436	278	343	343	184
ENSMUSG00000039048	FOXRED1	Foxred1	Complex I	ND4-Module	Assembly Factors	Foxred1	NZB_TE_ACT_vs_NZB_TE_RES	1.3	0.333	0.0905	0.164	129	98.5	108	108	83.6
ENSMUSG00000039065	ATPSCKMT	Atpsckmt	Complex V	C8-Ring	Assembly Factors	Atpsckmt	NZB_TE_ACT_vs_NZB_TE_RES	1.3	0.339	0.111	0.194	75	54	60.4	60.4	49.4
ENSMUSG00000039163	CMC1	Cmc1	Complex IV	MITRAC Module	Assembly Factors	Cmc1	NZB_TE_ACT_vs_NZB_TE_RES	1.2	0.296	0.065	0.126	188	132	141	141	120
ENSMUSG00000039217	IL18	Il18	Innate Immune Genes	Inflammation		Il18	NZB_TE_ACT_vs_NZB_TE_RES	-1.3	-0.38	0.542	0.661	16	6.8	8.9	8.2	8.9
ENSMUSG00000039217	IL18	Il18	mtDNA/dsRNA Innate Immune	Activated by mtDNA		Il18	NZB_TE_ACT_vs_NZB_TE_RES	-1.3	-0.38	0.542	0.661	16	6.8	8.9	8.2	8.9
ENSMUSG00000039217	IL18	Il18	MT INNATE IMMUNITY:	Inflammasome Genes:		Il18	NZB_TE_ACT_vs_NZB_TE_RES	-1.3	-0.38	0.542	0.661	16	6.8	8.9	8.2	8.9
ENSMUSG00000039217	IL18	Il18	PANoptosis	Necroptosis	NLRP3-I	Il18	NZB_TE_ACT_vs_NZB_TE_RES	-1.3	-0.38	0.542	0.661	16	6.8	8.9	8.2	8.9
ENSMUSG00000039236	ISG20	Isg20	Innate Immune Genes	Classic		Isg20	NZB_TE_ACT_vs_NZB_TE_RES	1.4	0.466	0.0342	0.0742	245	203	209	209	149
ENSMUSG00000039304	TNFSF10	Tnfsf10	ISR	Target-Gene		Tnfsf10	NZB_TE_ACT_vs_NZB_TE_RES	-1.2	-0.31	0.414	0.541	27	17.2	16.4	11.8	16.4
ENSMUSG00000039304	TNFSF10	Tnfsf10	Innate Immune Genes	Inflammation		Tnfsf10	NZB_TE_ACT_vs_NZB_TE_RES	-1.2	-0.31	0.414	0.541	27	17.2	16.4	11.8	16.4
ENSMUSG00000039501	ZNFX1	Znfx1	Innate Immune Genes	Non-canonical		Znfx1	NZB_TE_ACT_vs_NZB_TE_RES	-1.4	-0.437	0.0314	0.0691	162	104	124	88.1	124
ENSMUSG00000039501	ZNFX1	Znfx1	mtDNA/dsRNA Innate Immune	Activated by mtdsRNA		Znfx1	NZB_TE_ACT_vs_NZB_TE_RES	-1.4	-0.437	0.0314	0.0691	162	104	124	88.1	124
ENSMUSG00000039640	MRPL12	Mrpl12	MT-Ribosome			Mrpl12	NZB_TE_ACT_vs_NZB_TE_RES	2.4	1.24	0	0	651	351	497	497	211
ENSMUSG00000039680	MRPS6	Mrps6	MT-Ribosome			Mrps6	NZB_TE_ACT_vs_NZB_TE_RES	-1.1	-0.0786	0.799	0.865	498	227	282	266	282
ENSMUSG00000040033	STAT2	Stat2	Innate Immune Genes	Classic		Stat2	NZB_TE_ACT_vs_NZB_TE_RES	1.2	0.209	0.251	0.37	223	212	212	212	184
ENSMUSG00000040033	STAT2	Stat2	MT INNATE IMMUNITY:	Interferon Pathway Genes:		Stat2	NZB_TE_ACT_vs_NZB_TE_RES	1.2	0.209	0.251	0.37	223	212	212	212	184
ENSMUSG00000040048	NDUFB10	Ndufb10	Complex I	ND4-Module	Structural Subunits	Ndufb10	NZB_TE_ACT_vs_NZB_TE_RES	1.6	0.686	0	0	1130	834	1020	1020	636
ENSMUSG00000040296	DDX58	Ddx58	mtDNA/dsRNA Innate Immune	Activated by mtdsRNA		Ddx58	NZB_TE_ACT_vs_NZB_TE_RES	-1.5	-0.6	0.000221	0.000925	263	165	197	134	197
ENSMUSG00000040322	SLC25A24	Slc25a24	MITOCHONDRIAL METABOLISM	ATP/NAD+ Carriers:		Slc25a24	NZB_TE_ACT_vs_NZB_TE_RES	1.4	0.506	0.0483	0.0982	99	66.3	75.9	75.9	53.2
ENSMUSG00000040374	PEX2	Pex2	PEROXISOME:			Pex2	NZB_TE_ACT_vs_NZB_TE_RES	1.2	0.239	0.318	0.443	65	52.1	49	49	43
ENSMUSG00000040414	SLC25A28	Slc25a28	Innate Immune Genes	Non-canonical		Slc25a28	NZB_TE_ACT_vs_NZB_TE_RES	-1.7	-0.802	0	3e-10	358	215	292	162	292
ENSMUSG00000040435	PPP1R15A	Ppp1r15a	ISR	Sensor/Initiator		Ppp1r15a	NZB_TE_ACT_vs_NZB_TE_RES	-51	-5.68	0	0	6150	2250	4410	85.5	4410
ENSMUSG00000040435	PPP1R15A	Ppp1r15a	ISR Genes	ISR		Ppp1r15a	NZB_TE_ACT_vs_NZB_TE_RES	-51	-5.68	0	0	6150	2250	4410	85.5	4410
ENSMUSG00000040483	XAF1	Xaf1	Innate Immune Genes	Non-canonical		Xaf1	NZB_TE_ACT_vs_NZB_TE_RES	-1	-0.0233	0.935	0.959	116	91.9	82.8	81.2	82.8
ENSMUSG00000040506	AMBRA1	Ambra1	Mitophagy:			Ambra1	NZB_TE_ACT_vs_NZB_TE_RES	-1.4	-0.526	5.65e-06	3.37e-05	226	146	182	124	182
ENSMUSG00000040966	SLC22A2	Slc22a2	MITOCHONDRIAL METABOLISM	Fatty Acid Oxidation:		Slc22a2	NZB_TE_ACT_vs_NZB_TE_RES	-3	-1.58	0.475	0.6	3	0.4	0.7	0	0.7
ENSMUSG00000041168	LONP1	Lonp1	UPRMT/ER	Target-Gene		Lonp1	NZB_TE_ACT_vs_NZB_TE_RES	1.4	0.466	0.000669	0.00248	508	304	347	347	253
ENSMUSG00000041241	MUL1	Mul1	Mitophagy:			Mul1	NZB_TE_ACT_vs_NZB_TE_RES	1.2	0.266	0.327	0.453	31	24.5	26.6	26.6	21.2
ENSMUSG00000041241	MUL1	Mul1	mtDNA/dsRNA Release	Mitochondrial-derived vesicles		Mul1	NZB_TE_ACT_vs_NZB_TE_RES	1.2	0.266	0.327	0.453	31	24.5	26.6	26.6	21.2
ENSMUSG00000041638	GCN1	Gcn1	ISR	Regulator		Gcn1	NZB_TE_ACT_vs_NZB_TE_RES	-1.2	-0.293	0.314	0.439	53	39.3	43.3	32.8	43.3
ENSMUSG00000041697	COX6A1	Cox6a1	Complex IV	MT-CO3-Module	Structural Subunits	Cox6a1	NZB_TE_ACT_vs_NZB_TE_RES	1.9	0.924	0	0	3970	2400	3180	3180	1680
ENSMUSG00000041736	TSPO	Tspo	mtDNA/dsRNA Release	mtPTP co-factor/activator		Tspo	NZB_TE_ACT_vs_NZB_TE_RES	1.2	0.217	0.04	0.0841	1710	1270	1310	1310	1130
ENSMUSG00000041750	CD1D	Cd1d2	Adaptive Immune Response	Surface marker/receptor signaling		Cd1d2	NZB_TE_ACT_vs_NZB_TE_RES	-3.2	-1.7	0.129	0.219	7	1.9	2.4	0.6	2.4
ENSMUSG00000041881	NDUFA7	Ndufa7	Complex I	N-Module	Structural Subunits	Ndufa7	NZB_TE_ACT_vs_NZB_TE_RES	1.6	0.71	3.23e-07	2.48e-06	1960	1130	1410	1410	864
ENSMUSG00000042148	COX10	Cox10	Complex IV	MITRAC Module	Assembly Factors	Cox10	NZB_TE_ACT_vs_NZB_TE_RES	1	0.00163	0.991	0.997	158	110	121	121	117
ENSMUSG00000042298	TTC19	Ttc19	Complex III		Assembly Factors	Ttc19	NZB_TE_ACT_vs_NZB_TE_RES	-3.2	-1.68	3.59e-06	2.24e-05	50	23.2	38.8	11.6	38.8
ENSMUSG00000042349	IKBKE	Ikbke	Innate Immune Genes	Inflammation		Ikbke	NZB_TE_ACT_vs_NZB_TE_RES	-2	-1.02	0	3e-10	603	338	453	225	453
ENSMUSG00000042351	GRAP2	Grap2	Adaptive Immune Response	Surface marker/receptor signaling		Grap2	NZB_TE_ACT_vs_NZB_TE_RES	-1.3	-0.427	0.0427	0.0888	283	194	258	197	258
ENSMUSG00000042406	ATF4	Atf4	ISR Genes	ISR		Atf4	NZB_TE_ACT_vs_NZB_TE_RES	-4.3	-2.12	0	0	4810	2080	3770	860	3770
ENSMUSG00000042406	ATF4	Atf4	UPRMT/ER	Sensor/Initiator		Atf4	NZB_TE_ACT_vs_NZB_TE_RES	-4.3	-2.12	0	0	4810	2080	3770	860	3770
ENSMUSG00000042406	ATF4	Atf4	ISR	Sensor/Initiator		Atf4	NZB_TE_ACT_vs_NZB_TE_RES	-4.3	-2.12	0	0	4810	2080	3770	860	3770
ENSMUSG00000042410	AGPS	Agps	PEROXISOME:			Agps	NZB_TE_ACT_vs_NZB_TE_RES	-1	-0.0435	0.903	0.937	24	16.3	17	16	17
ENSMUSG00000042709	ATPAF2	Atpaf2	Complex V	F1-Module	Assembly Factors	Atpaf2	NZB_TE_ACT_vs_NZB_TE_RES	1.2	0.216	0.193	0.302	136	87.7	91.7	91.7	81.7
ENSMUSG00000043019	EDEM3	Edem3	UPRMT/ER	Target-Gene		Edem3	NZB_TE_ACT_vs_NZB_TE_RES	-1.8	-0.874	0.191	0.3	14	6.2	8.4	5.4	8.4
ENSMUSG00000043140	TMEM186	Tmem186	Complex I	ND2-Model	Assembly Factors	Tmem186	NZB_TE_ACT_vs_NZB_TE_RES	1.1	0.103	0.634	0.737	56	39.9	45.4	45.4	41
ENSMUSG00000044018	MRPL50	Mrpl50	MT-Ribosome			Mrpl50	NZB_TE_ACT_vs_NZB_TE_RES	-1	-0.0546	0.937	0.961	6	5	4.3	4.3	4
ENSMUSG00000044894	UQCRQ	Uqcrq	Complex III		Structural Subunits	Uqcrq	NZB_TE_ACT_vs_NZB_TE_RES	1.8	0.864	0	0	1490	907	1210	1210	664
ENSMUSG00000045362	TNFRSF10B	Tnfrsf26	ISR	Target-Gene		Tnfrsf26	NZB_TE_ACT_vs_NZB_TE_RES	-1.6	-0.673	0.0886	0.162	32	15.8	23.3	15.7	23.3
ENSMUSG00000045362	TNFRSF10B	Tnfrsf26	PANoptosis	Apoptosis	Extrinsic	Tnfrsf26	NZB_TE_ACT_vs_NZB_TE_RES	-1.6	-0.673	0.0886	0.162	32	15.8	23.3	15.7	23.3
ENSMUSG00000045382	CXCR4	Cxcr4	HIF Genes:	Selected HIF target genes:		Cxcr4	NZB_TE_ACT_vs_NZB_TE_RES	-10	-3.37	0	0	1340	468	981	93.9	981
ENSMUSG00000045438	COX19	Cox19	Complex IV	MITRAC Module	Assembly Factors	Cox19	NZB_TE_ACT_vs_NZB_TE_RES	1.9	0.891	4.1e-09	4.44e-08	145	86.8	111	111	60.4
ENSMUSG00000045886	PAM16	Gm9803	Cytosolic Protein Import:	Pre-sequence Cleavage:		Pam16l	NZB_TE_ACT_vs_NZB_TE_RES	2	0.983	0.381	0.508	56	14.7	20.3	20.3	10.1
ENSMUSG00000045932	IFIT2	Ifit2	Innate Immune Genes	Classic		Ifit2	NZB_TE_ACT_vs_NZB_TE_RES	-1.1	-0.132	0.512	0.634	77	61.9	61.5	55.4	61.5
ENSMUSG00000046223	PLAUR	Plaur	HIF Genes:	Selected HIF target genes:		Plaur	NZB_TE_ACT_vs_NZB_TE_RES	-11	-3.45	0	0	391	122	251	22.6	251
ENSMUSG00000046516	COX17	Cox17	Complex IV	MITRAC Module	Assembly Factors	Cox17	NZB_TE_ACT_vs_NZB_TE_RES	2	1.03	2.9e-09	3.13e-08	741	422	537	537	262
ENSMUSG00000046756	MRPS7	Mrps7	MT-Ribosome			Mrps7	NZB_TE_ACT_vs_NZB_TE_RES	1.7	0.771	8.1e-09	8.26e-08	410	256	329	329	195
ENSMUSG00000047123	TICAM1	Ticam1	mtDNA/dsRNA Innate Immune	Activated by mtdsRNA		Ticam1	NZB_TE_ACT_vs_NZB_TE_RES	1.1	0.186	0.318	0.444	127	89.9	90.2	90.2	81.3
ENSMUSG00000048007	TIMM8A	Timm8a1	Cytosolic Protein Import:	Translocase Inner Membrane (TIMM):		Timm8a1	NZB_TE_ACT_vs_NZB_TE_RES	-1.3	-0.415	0.504	0.628	8	4.6	5	3.7	5
ENSMUSG00000048521	CXCR6	Cxcr6	Adaptive Immune Response	Surface marker/receptor signaling		Cxcr6	NZB_TE_ACT_vs_NZB_TE_RES	-1.4	-0.441	0.66	0.758	8	2	2.4	2.3	2.4
ENSMUSG00000048756	FOXO3	Foxo3	UPRMT/ER	Target-Gene		Foxo3	NZB_TE_ACT_vs_NZB_TE_RES	-3.8	-1.92	7.99e-08	6.82e-07	117	38.5	74.5	20.1	74.5
ENSMUSG00000049760	MICOS13	Micos13	Mitochondrial Contact Sites:			Micos13	NZB_TE_ACT_vs_NZB_TE_RES	1.3	0.414	0.000276	0.00113	840	585	671	671	508
ENSMUSG00000049904	TMEM17	Tmem17	Complex IV	MT-CO2-Module	Assembly Factors	Tmem17	NZB_TE_ACT_vs_NZB_TE_RES	-5.1	-2.36	0.000843	0.00305	16	4.9	8.3	1.4	8.3
ENSMUSG00000049960	MRPS16	Mrps16	MT-Ribosome			Mrps16	NZB_TE_ACT_vs_NZB_TE_RES	1.9	0.934	0	0	1100	631	826	826	435
ENSMUSG00000050232	CXCR3	Cxcr3	Adaptive Immune Response	Surface marker/receptor signaling		Cxcr3	NZB_TE_ACT_vs_NZB_TE_RES	2.3	1.18	1.13e-08	1.13e-07	389	207	282	282	125
ENSMUSG00000050310	RICTOR	Rictor	mTOR Genes:	mTOR Structural Genes:	mTORC2:	Rictor	NZB_TE_ACT_vs_NZB_TE_RES	-2.2	-1.16	0.000392	0.00154	104	42.8	71.6	32	71.6
ENSMUSG00000050323	NDUFAF6	Ndufaf6	Complex I	Q-Module	Assembly Factors	Ndufaf6	NZB_TE_ACT_vs_NZB_TE_RES	1.6	0.703	0.00246	0.00778	76	47.4	57.3	57.3	35.1
ENSMUSG00000050608	MICOS10	Micos10	Mitochondrial Contact Sites:			Micos10	NZB_TE_ACT_vs_NZB_TE_RES	1.7	0.77	7e-10	8.7e-09	1110	679	830	830	492
ENSMUSG00000050856	ATP5ME	Atp5k	Complex V	Peripheral Arm Subunits	Structural Subunits	Atp5k	NZB_TE_ACT_vs_NZB_TE_RES	2	0.971	4.28e-07	3.2e-06	3760	2030	2460	2460	1260
ENSMUSG00000051671	COA6	Coa6	Complex IV	MT-CO2-Module	Assembly Factors	Coa6	NZB_TE_ACT_vs_NZB_TE_RES	1.4	0.511	1.06e-05	5.94e-05	283	202	231	231	161
ENSMUSG00000051811	COX6B2	Cox6b2	Complex IV	MT-CO3-Module	Structural Subunits	Cox6b2	NZB_TE_ACT_vs_NZB_TE_RES	-1.8	-0.812	0.0417	0.087	21	23.9	16.9	9.5	16.9
ENSMUSG00000052336	CX3CR1	Cx3cr1	Adaptive Immune Response	Surface marker/receptor signaling		Cx3cr1	NZB_TE_ACT_vs_NZB_TE_RES	-17	-4.05	1.99e-05	0.000105	13	6	9	0.4	9
ENSMUSG00000052337	IMMT	Immt	Mitochondrial Contact Sites:			Immt	NZB_TE_ACT_vs_NZB_TE_RES	1.8	0.814	0	1e-10	598	377	476	476	273
ENSMUSG00000052684	JUN	Jun	Innate Immune Genes	Inflammation		Jun	NZB_TE_ACT_vs_NZB_TE_RES	-36	-5.16	0	0	8870	3650	6370	180	6370
ENSMUSG00000052684	JUN	Jun	ISR	Target-Gene		Jun	NZB_TE_ACT_vs_NZB_TE_RES	-36	-5.16	0	0	8870	3650	6370	180	6370
ENSMUSG00000052738	SUCLG1	Suclg1	MITOCHONDRIAL METABOLISM	TCA Cycle:		Suclg1	NZB_TE_ACT_vs_NZB_TE_RES	1.9	0.891	0	0	764	509	634	634	343
ENSMUSG00000052776	OAS1	Oas1a	Innate Immune Genes	Classic		Oas1a	NZB_TE_ACT_vs_NZB_TE_RES	-2.4	-1.24	0.037	0.0791	17	9.4	8.7	3.5	8.7
ENSMUSG00000052776	OAS1	Oas1a	mtDNA/dsRNA Innate Immune	Activated by mtdsRNA		Oas1a	NZB_TE_ACT_vs_NZB_TE_RES	-2.4	-1.24	0.037	0.0791	17	9.4	8.7	3.5	8.7
ENSMUSG00000052962	MRPL35	Mrpl35	MT-Ribosome			Mrpl35	NZB_TE_ACT_vs_NZB_TE_RES	1.5	0.616	0.0822	0.152	22	14	15.2	15.2	10.1
ENSMUSG00000053044	CD8B	Cd8b1	Adaptive Immune Response	Surface marker/receptor signaling		Cd8b1	NZB_TE_ACT_vs_NZB_TE_RES	1.7	0.769	0.0865	0.159	719	302	319	319	188
ENSMUSG00000053198	PRX	Prx	ANTIOXIDANT DEFENSES:			Prx	NZB_TE_ACT_vs_NZB_TE_RES	1.3	0.414	0.481	0.606	12	5.2	5.8	5.8	5.4
ENSMUSG00000053475	TNFAIP6	Tnfaip6	Innate Immune Genes	Inflammation		Tnfaip6	NZB_TE_ACT_vs_NZB_TE_RES	-2.1	-1.05	0.555	0.671	1	0.7	0.6	0	0.6
ENSMUSG00000053604	RPIA	Rpia	MIT-METABOLISM	NADPH SYNTHESIS-PENTOSE PHOSPHATE CYCLE:		Rpia	NZB_TE_ACT_vs_NZB_TE_RES	1.1	0.0712	0.589	0.7	312	245	227	227	219
ENSMUSG00000053768	CHCHD3	Chchd3	Mitochondrial Contact Sites:			Chchd3	NZB_TE_ACT_vs_NZB_TE_RES	1.3	0.341	0.00234	0.00745	583	424	460	460	368
ENSMUSG00000053977	CD8A	Cd8a	Adaptive Immune Response	Surface marker/receptor signaling		Cd8a	NZB_TE_ACT_vs_NZB_TE_RES	2.4	1.29	0.00734	0.02	370	166	184	184	75.5
ENSMUSG00000054312	MRPS21	Mrps21	MT-Ribosome			Mrps21	NZB_TE_ACT_vs_NZB_TE_RES	2	1.01	4e-10	5.4e-09	515	319	383	383	193
ENSMUSG00000054428	ATP5IF1	Atpif1	Complex V	F1-Module	Assembly Factors	Atpif1	NZB_TE_ACT_vs_NZB_TE_RES	2.2	1.11	1.61e-07	1.31e-06	915	690	727	727	338
ENSMUSG00000054894	DMAC2L	Dmac2l	Complex V	N/A	Structural Subunits	Dmac2l	NZB_TE_ACT_vs_NZB_TE_RES	-1.4	-0.501	0.0968	0.174	33	21.1	23.1	17.1	23.1
ENSMUSG00000057229	DMAC2	Dmac2	Complex I	ND4-Module	Assembly Factors	Dmac2	NZB_TE_ACT_vs_NZB_TE_RES	-1.7	-0.756	6.49e-06	3.81e-05	288	175	225	132	225
ENSMUSG00000057329	BCL2	Bcl2	ISR	Target-Gene		Bcl2	NZB_TE_ACT_vs_NZB_TE_RES	2.4	1.29	1.11e-06	7.62e-06	420	211	311	311	126
ENSMUSG00000057329	BCL2	Bcl2	PANoptosis	PANoptosis Regulators	Survivial-Factor	Bcl2	NZB_TE_ACT_vs_NZB_TE_RES	2.4	1.29	1.11e-06	7.62e-06	420	211	311	311	126
ENSMUSG00000057329	BCL2	Bcl2	mtDNA/dsRNA Release	mtPTP co-factor/activator		Bcl2	NZB_TE_ACT_vs_NZB_TE_RES	2.4	1.29	1.11e-06	7.62e-06	420	211	311	311	126
ENSMUSG00000057367	BIRC2	Birc2	ISR	Target-Gene		Birc2	NZB_TE_ACT_vs_NZB_TE_RES	-1.8	-0.879	3.11e-05	0.000156	173	114	161	91.6	161
ENSMUSG00000057666	GAPDH	Gapdh	MIT-METABOLISM	GLYCOLYSIS:		Gapdh	NZB_TE_ACT_vs_NZB_TE_RES	5	2.32	0.00411	0.0122	6360	3240	5180	5180	1040
ENSMUSG00000057789	BAK1	Bak1	mtDNA/dsRNA Release	BAX-BAK Hyrniation		Bak1	NZB_TE_ACT_vs_NZB_TE_RES	2.4	1.29	0	0	482	281	388	388	158
ENSMUSG00000057789	BAK1	Bak1	ISR	Target-Gene		Bak1	NZB_TE_ACT_vs_NZB_TE_RES	2.4	1.29	0	0	482	281	388	388	158
ENSMUSG00000057789	BAK1	Bak1	PANoptosis	Apoptosis	Intrinsic	Bak1	NZB_TE_ACT_vs_NZB_TE_RES	2.4	1.29	0	0	482	281	388	388	158
ENSMUSG00000058076	SDHC	Sdhc	MITOCHONDRIAL METABOLISM	TCA Cycle:		Sdhc	NZB_TE_ACT_vs_NZB_TE_RES	1.6	0.671	0.000332	0.00133	176	106	122	122	77.1
ENSMUSG00000058076	SDHC	Sdhc	Complex II		Structural Subunits	Sdhc	NZB_TE_ACT_vs_NZB_TE_RES	1.6	0.671	0.000332	0.00133	176	106	122	122	77.1
ENSMUSG00000058135	GSTM1	Gstm1	ANTIOXIDANT DEFENSES:	GLUTATHIONE METABOLISM:		Gstm1	NZB_TE_ACT_vs_NZB_TE_RES	-6.8	-2.77	3e-10	3.4e-09	77	58.5	56.3	8.8	56.3
ENSMUSG00000058267	MRPS14	Mrps14	MT-Ribosome			Mrps14	NZB_TE_ACT_vs_NZB_TE_RES	1.8	0.826	8.54e-08	7.27e-07	207	131	162	162	94.1
ENSMUSG00000058440	NRF1	Nrf1	MIT-Biogenesis	mtDNA transcription:		Nrf1	NZB_TE_ACT_vs_NZB_TE_RES	1.3	0.364	0.00962	0.0252	285	205	250	250	191
ENSMUSG00000058927	CYCS	Gm10053	PANoptosis	Apoptosis	Intrinsic	Gm10053	NZB_TE_ACT_vs_NZB_TE_RES	2.5	1.3	0.412	0.539	4	4.2	5.1	5.1	2
ENSMUSG00000059108	IFITM1	Ifitm6	Innate Immune Genes	Classic		Ifitm6	NZB_TE_ACT_vs_NZB_TE_RES	-17	-4.06	4.99e-07	3.69e-06	106	58.4	53.3	2.9	53.3
ENSMUSG00000059108	IFITM3	Ifitm6	Innate Immune Genes	Classic		Ifitm6	NZB_TE_ACT_vs_NZB_TE_RES	-17	-4.06	4.99e-07	3.69e-06	106	58.4	53.3	2.9	53.3
ENSMUSG00000059183	MTFMT	Mtfmt	MITOCHONDRIAL METABOLISM	Folate Single Carbon Metabolism:		Mtfmt	NZB_TE_ACT_vs_NZB_TE_RES	1.2	0.24	0.245	0.363	71	54.7	58.8	58.8	49.5
ENSMUSG00000059447	HADHB	Hadhb	MITOCHONDRIAL METABOLISM	Fatty Acid Oxidation:		Hadhb	NZB_TE_ACT_vs_NZB_TE_RES	1.1	0.179	0.352	0.479	334	245	272	272	244
ENSMUSG00000059534	UQCR10	Uqcr10	Complex III		Structural Subunits	Uqcr10	NZB_TE_ACT_vs_NZB_TE_RES	2.1	1.09	0	0	2010	1170	1520	1520	718
ENSMUSG00000059734	NDUFS8	Ndufs8	Complex I	Q-Module	Structural Subunits	Ndufs8	NZB_TE_ACT_vs_NZB_TE_RES	2.1	1.08	0	0	706	442	587	587	278
ENSMUSG00000060679	MRPS9	Mrps9	MT-Ribosome			Mrps9	NZB_TE_ACT_vs_NZB_TE_RES	1.4	0.506	6.5e-05	0.000306	285	198	247	247	173
ENSMUSG00000060803	GSTP1	Gstp1	ANTIOXIDANT DEFENSES:	GLUTATHIONE METABOLISM:		Gstp1	NZB_TE_ACT_vs_NZB_TE_RES	1.3	0.354	0.0585	0.115	102	77.3	84.6	84.6	67.6
ENSMUSG00000061461	SMIM20	Smim20	Complex IV	MITRAC Module	Assembly Factors	Smim20	NZB_TE_ACT_vs_NZB_TE_RES	1.2	0.311	0.0738	0.139	222	146	164	164	132
ENSMUSG00000061474	MRPS36	Mrps36	MT-Ribosome			Mrps36	NZB_TE_ACT_vs_NZB_TE_RES	3.2	1.68	1.69e-06	1.12e-05	28	18.9	22.5	22.5	7.2
ENSMUSG00000061518	COX5B	Cox5b	Complex IV	MT-CO2-Module	Structural Subunits	Cox5b	NZB_TE_ACT_vs_NZB_TE_RES	2	0.993	0	0	1790	1170	1510	1510	762
ENSMUSG00000061904	SLC25A3	Slc25a3	mtDNA/dsRNA Release	mtPTP co-factor/activator		Slc25a3	NZB_TE_ACT_vs_NZB_TE_RES	-1	-0.00562	0.967	0.98	4100	3120	3250	3230	3250
ENSMUSG00000061904	SLC25A3	Slc25a3	MITOCHONDRIAL METABOLISM	ATP/NAD+ Carriers:		Slc25a3	NZB_TE_ACT_vs_NZB_TE_RES	-1	-0.00562	0.967	0.98	4100	3120	3250	3230	3250
ENSMUSG00000062070	PGK1	Pgk1	MIT-METABOLISM	GLYCOLYSIS:		Pgk1	NZB_TE_ACT_vs_NZB_TE_RES	6.4	2.67	0	0	159	72	107	107	17.3
ENSMUSG00000062488	IFIT3	Ifit3b	mtDNA/dsRNA Innate Immune	Activated by mtdsRNA		Ifit3b	NZB_TE_ACT_vs_NZB_TE_RES	1.9	0.943	0.0671	0.129	20	14.6	14.6	14.6	7.4
ENSMUSG00000062488	IFIT3	Ifit3b	Innate Immune Genes	Classic		Ifit3b	NZB_TE_ACT_vs_NZB_TE_RES	1.9	0.943	0.0671	0.129	20	14.6	14.6	14.6	7.4
ENSMUSG00000062683	ATP5MC2	Atp5g2	Complex V	C8-Ring	Structural Subunits	Atp5g2	NZB_TE_ACT_vs_NZB_TE_RES	1.1	0.0938	0.763	0.841	59	41.1	47.1	47.1	43.1
ENSMUSG00000062908	ACADM	Acadm	MITOCHONDRIAL METABOLISM	Fatty Acid Oxidation:		Acadm	NZB_TE_ACT_vs_NZB_TE_RES	-1.3	-0.36	0.0183	0.0439	148	117	135	104	135
ENSMUSG00000063268	PARP10	Parp10	Innate Immune Genes	Non-canonical		Parp10	NZB_TE_ACT_vs_NZB_TE_RES	-1.4	-0.437	0.00142	0.00483	365	253	285	214	285
ENSMUSG00000063358	MAPK1	Mapk1	ISR	Target-Gene		Mapk1	NZB_TE_ACT_vs_NZB_TE_RES	1.3	0.376	0.00126	0.00437	273	199	225	225	177
ENSMUSG00000063524	ENO1	Eno1	MIT-METABOLISM	GLYCOLYSIS:		Eno1	NZB_TE_ACT_vs_NZB_TE_RES	4.6	2.19	0	0	2340	1040	1720	1720	378
ENSMUSG00000063694	CYCS	Cycs	PANoptosis	Apoptosis	Intrinsic	Cycs	NZB_TE_ACT_vs_NZB_TE_RES	1.9	0.956	0.121	0.208	104	43.9	53.3	53.3	28.2
ENSMUSG00000063856	GPX1	Gpx1	ISR	Target-Gene		Gpx1	NZB_TE_ACT_vs_NZB_TE_RES	-1	-0.0368	0.802	0.867	2380	2040	1830	1780	1830
ENSMUSG00000063856	GPX1	Gpx1	ANTIOXIDANT DEFENSES:	GLUTATHIONE METABOLISM:		Gpx1	NZB_TE_ACT_vs_NZB_TE_RES	-1	-0.0368	0.802	0.867	2380	2040	1830	1780	1830
ENSMUSG00000063882	UQCRH	Uqcrh	Complex III		Structural Subunits	Uqcrh	NZB_TE_ACT_vs_NZB_TE_RES	-1.1	-0.093	0.596	0.706	3700	2450	2520	2350	2520
ENSMUSG00000064341	MT-ND1	mt-Nd1	mtDNA Complexs			mt-Nd1	NZB_TE_ACT_vs_NZB_TE_RES	1	0.0178	0.967	0.981	35	21.9	24.2	24.2	19.2
ENSMUSG00000064345	MT-ND2	mt-Nd2	mtDNA Complexs			mt-Nd2	NZB_TE_ACT_vs_NZB_TE_RES	-1	-0.0397	0.939	0.962	9	7	6.5	6.5	5.8
ENSMUSG00000064367	MT-ND5	mt-Nd5	mtDNA Complexs			mt-Nd5	NZB_TE_ACT_vs_NZB_TE_RES	-1.7	-0.741	0.272	0.394	13	7	7.3	6.5	7.3
ENSMUSG00000064368	MT-ND6	mt-Nd6	mtDNA Complexs			mt-Nd6	NZB_TE_ACT_vs_NZB_TE_RES	-1.1	-0.0727	0.941	0.963	6	2	3.2	3.2	2.4
ENSMUSG00000064370	MT-CYB	mt-Cytb	mtDNA Complexs			mt-Cytb	NZB_TE_ACT_vs_NZB_TE_RES	-2.6	-1.36	1.04e-05	5.82e-05	543	215	423	169	423
ENSMUSG00000066839	ECSIT	Ecsit	Complex I	ND2-Model	Assembly Factors	Ecsit	NZB_TE_ACT_vs_NZB_TE_RES	1.4	0.459	0.00252	0.00795	219	156	172	172	124
ENSMUSG00000067341	HLA-DRB1	H2-Eb2	Adaptive Immune Response	Antigen presentation		H2-Eb2	NZB_TE_ACT_vs_NZB_TE_RES	-2.4	-1.29	0.0134	0.0334	31	12	18.4	7.4	18.4
ENSMUSG00000067341	HLA-DRB5	H2-Eb2	Adaptive Immune Response	Antigen presentation		H2-Eb2	NZB_TE_ACT_vs_NZB_TE_RES	-2.4	-1.29	0.0134	0.0334	31	12	18.4	7.4	18.4
ENSMUSG00000067713	PRKAG1	Prkag1	mTOR Genes:	mTOR Activator Genes:	AMPK:	Prkag1	NZB_TE_ACT_vs_NZB_TE_RES	1.2	0.243	0.00906	0.0239	892	624	712	712	607
ENSMUSG00000067825	PEX26	Pex26	PEROXISOME:			Pex26	NZB_TE_ACT_vs_NZB_TE_RES	-1.9	-0.941	2.67e-05	0.000136	69	39.6	53.2	30	53.2
ENSMUSG00000068184	NDUFAF2	Ndufaf2	Complex I	Q/ND1-Module	Assembly Factors	Ndufaf2	NZB_TE_ACT_vs_NZB_TE_RES	2.1	1.09	0	1e-10	154	100	131	131	61
ENSMUSG00000068220	LGALS1	Lgals1	HIF Genes:	Selected HIF target genes:		Lgals1	NZB_TE_ACT_vs_NZB_TE_RES	5	2.31	0	0	6280	3220	5030	5030	1010
ENSMUSG00000068227	IL2RB	Il2rb	Adaptive Immune Response	Interleukins		Il2rb	NZB_TE_ACT_vs_NZB_TE_RES	5.8	2.54	0	0	3420	1230	2240	2240	385
ENSMUSG00000069631	STRADA	Strada	mTOR Genes:	mTOR Activator Genes:	GSK3B:	Strada	NZB_TE_ACT_vs_NZB_TE_RES	1.2	0.203	0.217	0.331	129	99.3	110	110	93.9
ENSMUSG00000069844	SCO1	Sco1	Complex IV	MT-CO2-Module	Assembly Factors	Sco1	NZB_TE_ACT_vs_NZB_TE_RES	1.7	0.776	0.00205	0.00663	50	37.8	46.6	46.6	25.9
ENSMUSG00000070283	NDUFAF3	Ndufaf3	Complex I	Q-Module	Assembly Factors	Ndufaf3	NZB_TE_ACT_vs_NZB_TE_RES	1.6	0.655	1.89e-05	0.0001	211	162	191	191	121
ENSMUSG00000070327	RNF213	Rnf213	Innate Immune Genes	Non-canonical		Rnf213	NZB_TE_ACT_vs_NZB_TE_RES	-3.2	-1.7	0	6e-10	381	198	278	84.4	278
ENSMUSG00000070493	CHCHD2	Chchd2	MIT-Biogenesis	mtDNA transcription:		Chchd2	NZB_TE_ACT_vs_NZB_TE_RES	1.3	0.414	0.0122	0.0308	2880	2200	2580	2580	1940
ENSMUSG00000071014	NDUFB6	Ndufb6	Complex I	ND4-Module	Structural Subunits	Ndufb6	NZB_TE_ACT_vs_NZB_TE_RES	2.3	1.21	0	0	1050	615	861	861	372
ENSMUSG00000071229	TIMM8A	Timm8a2	Cytosolic Protein Import:	Translocase Inner Membrane (TIMM):		Timm8a2	NZB_TE_ACT_vs_NZB_TE_RES	-7	-2.81	0.0323	0.0707	4	1.2	2.7	0.2	2.7
ENSMUSG00000071654	UQCC3	Uqcc3	Complex III		Assembly Factors	Uqcc3	NZB_TE_ACT_vs_NZB_TE_RES	-1.2	-0.203	0.133	0.225	537	405	443	382	443
ENSMUSG00000073676	HSPE1	Hspe1	UPRMT/ER	Target-Gene		Hspe1	NZB_TE_ACT_vs_NZB_TE_RES	-1.1	-0.0761	0.709	0.799	1940	1730	1580	1490	1580
ENSMUSG00000074211	SDHAF1	Sdhaf1	Complex II		Assembly Factors	Sdhaf1	NZB_TE_ACT_vs_NZB_TE_RES	-1.3	-0.418	0.00939	0.0247	210	156	170	127	170
ENSMUSG00000074218	COX7A1	Cox7a1	Complex IV	MT-CO3-Module	Structural Subunits	Cox7a1	NZB_TE_ACT_vs_NZB_TE_RES	5.1	2.36	8.03e-06	4.62e-05	26	11.2	13.6	13.6	2.9
ENSMUSG00000074896	IFIT3	Ifit3	mtDNA/dsRNA Innate Immune	Activated by mtdsRNA		Ifit3	NZB_TE_ACT_vs_NZB_TE_RES	1.2	0.312	0.371	0.498	67	67.1	56.3	56.3	44.7
ENSMUSG00000074896	IFIT3	Ifit3	Innate Immune Genes	Classic		Ifit3	NZB_TE_ACT_vs_NZB_TE_RES	1.2	0.312	0.371	0.498	67	67.1	56.3	56.3	44.7
ENSMUSG00000075122	CD80	Cd80	Adaptive Immune Response	Surface marker/receptor signaling		Cd80	NZB_TE_ACT_vs_NZB_TE_RES	4.1	2.04	0.00649	0.018	15	4.3	8.5	8.5	2
ENSMUSG00000075706	GPX4	Gpx4	ANTIOXIDANT DEFENSES:			Gpx4	NZB_TE_ACT_vs_NZB_TE_RES	1.1	0.144	0.383	0.511	626	462	447	447	412
ENSMUSG00000075706	GPX4	Gpx4	ISR	Target-Gene		Gpx4	NZB_TE_ACT_vs_NZB_TE_RES	1.1	0.144	0.383	0.511	626	462	447	447	412
ENSMUSG00000078566	BNIP3	Bnip3	HIF Genes:	Selected HIF target genes:		Bnip3	NZB_TE_ACT_vs_NZB_TE_RES	7.1	2.82	1.2e-09	1.44e-08	101	40.9	65.1	65.1	9.1
ENSMUSG00000078566	BNIP3	Bnip3	HIF Genes:	HIF1? Regulation of Mitochondrial Genes:		Bnip3	NZB_TE_ACT_vs_NZB_TE_RES	7.1	2.82	1.2e-09	1.44e-08	101	40.9	65.1	65.1	9.1
ENSMUSG00000078566	BNIP3	Bnip3	Mitophagy:			Bnip3	NZB_TE_ACT_vs_NZB_TE_RES	7.1	2.82	1.2e-09	1.44e-08	101	40.9	65.1	65.1	9.1
ENSMUSG00000079104	PRPS1	Prps1l3	MIT-METABOLISM	NUCLEOTIDE SYNTHESIS:	Nuclear:	Prps1l3	NZB_TE_ACT_vs_NZB_TE_RES	-4	-1.99	0	0	56	24.8	48.3	12	48.3
ENSMUSG00000079227	CCR5	Ccr5	Adaptive Immune Response	Surface marker/receptor signaling		Ccr5	NZB_TE_ACT_vs_NZB_TE_RES	3.5	1.8	2.42e-05	0.000125	46	24.3	31.4	31.4	9
ENSMUSG00000079941	COX5B	Cox5b-ps	Complex IV	MT-CO2-Module	Structural Subunits	Cox5b-ps	NZB_TE_ACT_vs_NZB_TE_RES	1.5	0.6	0.252	0.371	16	7.5	9.9	9.9	6.5
ENSMUSG00000087687	PET100	Pet100	Complex IV	MT-CO2-Module	Assembly Factors	Pet100	NZB_TE_ACT_vs_NZB_TE_RES	1.5	0.593	0.000342	0.00137	636	400	443	443	297
ENSMUSG00000089682	BCL2L2	Bcl2l2	ISR	Target-Gene		Bcl2l2	NZB_TE_ACT_vs_NZB_TE_RES	1.2	0.305	0.453	0.578	22	14.8	14.4	14.4	10.3
ENSMUSG00000089682	BCL2L2	Bcl2l2	PANoptosis	PANoptosis Regulators	Survivial-Factor	Bcl2l2	NZB_TE_ACT_vs_NZB_TE_RES	1.2	0.305	0.453	0.578	22	14.8	14.4	14.4	10.3
ENSMUSG00000091780	SCO2	Sco2	Complex IV	MT-CO2-Module	Assembly Factors	Sco2	NZB_TE_ACT_vs_NZB_TE_RES	-1.1	-0.175	0.334	0.46	109	84.7	92.5	82.6	92.5
ENSMUSG00000091803	COX16	Cox16	Complex IV	MT-CO2-Module	Assembly Factors	Cox16	NZB_TE_ACT_vs_NZB_TE_RES	-1.1	-0.102	0.38	0.508	399	277	302	284	302
ENSMUSG00000093904	TOMM20	Tomm20	Cytosolic Protein Import:	Translocase outer membrane (TOMM):		Tomm20	NZB_TE_ACT_vs_NZB_TE_RES	-1	-0.028	0.894	0.931	46	37.7	39	35.1	39
ENSMUSG00000096188	CMTM4	Cmtm4	Innate Immune Genes	Non-canonical		Cmtm4	NZB_TE_ACT_vs_NZB_TE_RES	1.6	0.683	0.0682	0.131	30	17.5	24.4	24.4	15.3
ENSMUSG00000097148	GAPDH	Gm3839	MIT-METABOLISM	GLYCOLYSIS:		Gm3839	NZB_TE_ACT_vs_NZB_TE_RES	5	2.32	0.0263	0.0597	6	1.9	3.8	3.8	0.8
ENSMUSG00000098387	PET117	Pet117	Complex IV	MT-CO2-Module	Assembly Factors	Pet117	NZB_TE_ACT_vs_NZB_TE_RES	-3.4	-1.75	0.0448	0.0922	8	2.6	4.2	1.6	4.2
ENSMUSG00000107283	MPV17	Mpv17	MIT-METABOLISM	NUCLEOTIDE SYNTHESIS:	Mitochondrial:	Mpv17	NZB_TE_ACT_vs_NZB_TE_RES	1.2	0.301	0.166	0.268	77	56.5	54.5	54.5	45.4
ENSMUSG00000110234	TIMM10B	Gm45799	Cytosolic Protein Import:	Translocase Inner Membrane (TIMM):		Gm45799	NZB_TE_ACT_vs_NZB_TE_RES	-1.1	-0.138	0.839	0.892	5	3.5	3.1	3.1	3.1
ENSMUSG00000113902	NDUFB1	Ndufb1	Complex I	ND4-Module	Structural Subunits	Ndufb1	NZB_TE_ACT_vs_NZB_TE_RES	1.7	0.732	4e-10	4.8e-09	497	328	402	402	247
ENSMUSG00000117621	HSPE1	Hspe1-rs1	UPRMT/ER	Target-Gene		Hspe1-rs1	NZB_TE_ACT_vs_NZB_TE_RES	1.8	0.836	0.067	0.129	15	11.2	15.3	15.3	7.5

## Sheet: WT_Antioxidant
Gene	HGNC.symbol	MGI.symbol	Gene_name	Comparison	FoldChange	log2FoldChange	pvalue	padj	max_count	baseMean	baseMean_max	GroupA_baseMean	GroupB_baseMean
ENSMUSG00000000811	TXNRD3	Txnrd3	Txnrd3	WT_TE_ACT_vs_WT_TE_RES	-2.7	-1.45	6.74e-05	0.000318	35	15	19.6	7.1	19.6
ENSMUSG00000005161	PRDX2	Prdx2	Prdx2	WT_TE_ACT_vs_WT_TE_RES	1	0.00267	0.985	0.99	2040	750	790	790	788
ENSMUSG00000005354	TXN2	Txn2	Txn2	WT_TE_ACT_vs_WT_TE_RES	1.1	0.124	0.128	0.216	1520	774	806	806	739
ENSMUSG00000006818	SOD2	Sod2	Sod2	WT_TE_ACT_vs_WT_TE_RES	-1.1	-0.183	0.192	0.298	601	261	275	242	275
ENSMUSG00000009350	MPO	Mpo	Mpo	WT_TE_ACT_vs_WT_TE_RES	-32	-4.99	0	0	3310	352	1020	32	1020
ENSMUSG00000018339	GPX3	Gpx3	Gpx3	WT_TE_ACT_vs_WT_TE_RES	-8.4	-3.07	1.09e-06	7.57e-06	25	4.6	11.2	1.2	11.2
ENSMUSG00000020250	TXNRD1	Txnrd1	Txnrd1	WT_TE_ACT_vs_WT_TE_RES	1.7	0.764	0.000256	0.00104	718	323	372	372	219
ENSMUSG00000020571	PDIA6	Pdia6	Pdia6	WT_TE_ACT_vs_WT_TE_RES	1.3	0.421	0.000196	0.000821	1410	643	765	765	570
ENSMUSG00000020803	TXNDC17	Txndc17	Txndc17	WT_TE_ACT_vs_WT_TE_RES	1.4	0.437	5e-06	3.05e-05	665	357	411	411	303
ENSMUSG00000021102	GLRX5	Glrx5	Glrx5	WT_TE_ACT_vs_WT_TE_RES	-1.3	-0.383	0.00272	0.0084	993	351	420	322	420
ENSMUSG00000021591	GLRX	Glrx	Glrx	WT_TE_ACT_vs_WT_TE_RES	3	1.59	0	0	1060	296	493	493	164
ENSMUSG00000022498	TXNDC11	Txndc11	Txndc11	WT_TE_ACT_vs_WT_TE_RES	-1.4	-0.48	5.46e-05	0.000265	505	217	250	179	250
ENSMUSG00000022982	SOD1	Sod1	Sod1	WT_TE_ACT_vs_WT_TE_RES	1.3	0.38	0.004	0.0117	5650	2970	3190	3190	2450
ENSMUSG00000024583	TXNL1	Txnl1	Txnl1	WT_TE_ACT_vs_WT_TE_RES	1.4	0.535	0.00121	0.00416	667	337	400	400	276
ENSMUSG00000024953	PRDX5	Prdx5	Prdx5	WT_TE_ACT_vs_WT_TE_RES	-1.5	-0.631	7.98e-05	0.000369	2700	828	1100	709	1100
ENSMUSG00000024997	PRDX3	Prdx3	Prdx3	WT_TE_ACT_vs_WT_TE_RES	-1.1	-0.13	0.308	0.428	384	165	172	158	172
ENSMUSG00000025289	PRDX4	Prdx4	Prdx4	WT_TE_ACT_vs_WT_TE_RES	1.8	0.864	5.72e-06	3.45e-05	601	236	285	285	156
ENSMUSG00000026701	PRDX6	Prdx6	Prdx6	WT_TE_ACT_vs_WT_TE_RES	-1.8	-0.852	2.06e-07	1.64e-06	2150	750	934	517	934
ENSMUSG00000027187	CAT	Cat	Cat	WT_TE_ACT_vs_WT_TE_RES	-1.5	-0.586	8.82e-05	0.000404	250	109	136	90.2	136
ENSMUSG00000028367	TXN	Txn1	Txn1	WT_TE_ACT_vs_WT_TE_RES	2.5	1.33	0	0	7120	2800	3940	3940	1570
ENSMUSG00000028567	TXNDC12	Txndc12	Txndc12	WT_TE_ACT_vs_WT_TE_RES	1	0.0656	0.632	0.73	280	151	154	154	146
ENSMUSG00000028597	GPX7	Gpx7	Gpx7	WT_TE_ACT_vs_WT_TE_RES	2.7	1.42	0.00714	0.0193	15	6.4	8.9	8.9	3.4
ENSMUSG00000031068	GLRX3	Glrx3	Glrx3	WT_TE_ACT_vs_WT_TE_RES	1.5	0.607	2.24e-06	1.46e-05	490	245	292	292	191
ENSMUSG00000031584	GSR	Gsr	Gsr	WT_TE_ACT_vs_WT_TE_RES	-1.7	-0.733	0.0134	0.0333	774	163	221	133	221
ENSMUSG00000031723	TXNL4B	Txnl4b	Txnl4b	WT_TE_ACT_vs_WT_TE_RES	1.3	0.339	0.106	0.185	58	27.8	30.3	30.3	23.7
ENSMUSG00000031765	MT1G	Mt1	Mt1	WT_TE_ACT_vs_WT_TE_RES	-3.7	-1.89	0.000182	0.00077	1840	282	599	162	599
ENSMUSG00000032802	SRXN1	Srxn1	Srxn1	WT_TE_ACT_vs_WT_TE_RES	1.8	0.844	0.114	0.197	78	18	30.4	30.4	17
ENSMUSG00000034108	CCS	Ccs	Ccs	WT_TE_ACT_vs_WT_TE_RES	2.6	1.37	0	0	747	363	524	524	203
ENSMUSG00000038393	TXNIP	Txnip	Txnip	WT_TE_ACT_vs_WT_TE_RES	-1.7	-0.733	0.0048	0.0137	1900	1200	1290	779	1290
ENSMUSG00000038991	TXNDC5	Txndc5	Txndc5	WT_TE_ACT_vs_WT_TE_RES	-1.7	-0.791	0.000212	0.000878	176	71.5	94.5	54.5	94.5
ENSMUSG00000054733	MSRA	Msra	Msra	WT_TE_ACT_vs_WT_TE_RES	-1.3	-0.39	0.00517	0.0147	222	95.9	109	83.1	109
ENSMUSG00000057130	TXNL4A	Txnl4a	Txnl4a	WT_TE_ACT_vs_WT_TE_RES	1.1	0.103	0.559	0.667	175	78.2	77.9	77.9	72.3
ENSMUSG00000058407	TXNDC9	Txndc9	Txndc9	WT_TE_ACT_vs_WT_TE_RES	1.6	0.714	0	0	314	160	197	197	119
ENSMUSG00000063856	GPX1	Gpx1	Gpx1	WT_TE_ACT_vs_WT_TE_RES	-1.8	-0.885	0	0	6870	2040	2870	1550	2870
ENSMUSG00000075704	TXNRD2	Txnrd2	Txnrd2	WT_TE_ACT_vs_WT_TE_RES	-1.6	-0.715	6.81e-05	0.000321	294	90.7	125	76.6	125
ENSMUSG00000075706	GPX4	Gpx4	Gpx4	WT_TE_ACT_vs_WT_TE_RES	-1.1	-0.137	0.327	0.448	1080	462	508	463	508

## Sheet: NZB_Antioxidant
Gene	HGNC.symbol	MGI.symbol	Gene_name	Comparison	FoldChange	log2FoldChange	pvalue	padj	max_count	baseMean	baseMean_max	GroupA_baseMean	GroupB_baseMean
ENSMUSG00000000811	TXNRD3	Txnrd3	Txnrd3	NZB_TE_ACT_vs_NZB_TE_RES	-3	-1.57	0.000239	0.00099	45	15	28	8.7	28
ENSMUSG00000005161	PRDX2	Prdx2	Prdx2	NZB_TE_ACT_vs_NZB_TE_RES	1.9	0.94	1.53e-08	1.5e-07	1210	750	886	886	464
ENSMUSG00000005354	TXN2	Txn2	Txn2	NZB_TE_ACT_vs_NZB_TE_RES	1.4	0.442	4.85e-06	2.93e-05	1120	774	879	879	647
ENSMUSG00000006818	SOD2	Sod2	Sod2	NZB_TE_ACT_vs_NZB_TE_RES	-1	-0.0186	0.911	0.942	313	261	266	260	266
ENSMUSG00000009350	MPO	Mpo	Mpo	NZB_TE_ACT_vs_NZB_TE_RES	-7.2	-2.84	1.54e-05	8.31e-05	280	352	235	32.8	235
ENSMUSG00000018339	GPX3	Gpx3	Gpx3	NZB_TE_ACT_vs_NZB_TE_RES	-4.1	-2.03	0.0242	0.0555	5	4.6	4.2	0.9	4.2
ENSMUSG00000020250	TXNRD1	Txnrd1	Txnrd1	NZB_TE_ACT_vs_NZB_TE_RES	2	1.02	3.09e-05	0.000155	646	323	464	464	229
ENSMUSG00000020571	PDIA6	Pdia6	Pdia6	NZB_TE_ACT_vs_NZB_TE_RES	1.5	0.564	2.64e-05	0.000135	868	643	712	712	485
ENSMUSG00000020803	TXNDC17	Txndc17	Txndc17	NZB_TE_ACT_vs_NZB_TE_RES	1.5	0.589	3.49e-07	2.64e-06	504	357	417	417	281
ENSMUSG00000021102	GLRX5	Glrx5	Glrx5	NZB_TE_ACT_vs_NZB_TE_RES	1.3	0.4	0.00903	0.0239	424	351	364	364	276
ENSMUSG00000021591	GLRX	Glrx	Glrx	NZB_TE_ACT_vs_NZB_TE_RES	2.9	1.52	5.5e-09	5.75e-08	542	296	355	355	125
ENSMUSG00000022498	TXNDC11	Txndc11	Txndc11	NZB_TE_ACT_vs_NZB_TE_RES	-2	-1	0	1e-10	425	217	307	153	307
ENSMUSG00000022982	SOD1	Sod1	Sod1	NZB_TE_ACT_vs_NZB_TE_RES	1.4	0.485	0.00159	0.00534	4290	2970	3640	3640	2600
ENSMUSG00000024583	TXNL1	Txnl1	Txnl1	NZB_TE_ACT_vs_NZB_TE_RES	1.5	0.58	0.00291	0.00903	527	337	391	391	265
ENSMUSG00000024953	PRDX5	Prdx5	Prdx5	NZB_TE_ACT_vs_NZB_TE_RES	-1.3	-0.342	0.0688	0.132	1130	828	826	647	826
ENSMUSG00000024997	PRDX3	Prdx3	Prdx3	NZB_TE_ACT_vs_NZB_TE_RES	1.4	0.496	0.00139	0.00475	218	165	191	191	134
ENSMUSG00000025289	PRDX4	Prdx4	Prdx4	NZB_TE_ACT_vs_NZB_TE_RES	3.5	1.82	0	0	496	236	377	377	106
ENSMUSG00000026701	PRDX6	Prdx6	Prdx6	NZB_TE_ACT_vs_NZB_TE_RES	-2.1	-1.1	9.3e-09	9.45e-08	1330	750	1110	519	1110
ENSMUSG00000027187	CAT	Cat	Cat	NZB_TE_ACT_vs_NZB_TE_RES	-1.3	-0.329	0.071	0.135	150	109	118	92.9	118
ENSMUSG00000028367	TXN	Txn1	Txn1	NZB_TE_ACT_vs_NZB_TE_RES	3.7	1.9	0	0	5240	2800	4250	4250	1140
ENSMUSG00000028567	TXNDC12	Txndc12	Txndc12	NZB_TE_ACT_vs_NZB_TE_RES	1.3	0.391	0.0178	0.0427	233	151	170	170	132
ENSMUSG00000028597	GPX7	Gpx7	Gpx7	NZB_TE_ACT_vs_NZB_TE_RES	1.8	0.834	0.182	0.289	14	6.4	8.6	8.6	4.5
ENSMUSG00000031068	GLRX3	Glrx3	Glrx3	NZB_TE_ACT_vs_NZB_TE_RES	1.7	0.784	3.36e-07	2.56e-06	377	245	306	306	178
ENSMUSG00000031584	GSR	Gsr	Gsr	NZB_TE_ACT_vs_NZB_TE_RES	1.2	0.245	0.483	0.608	191	163	155	155	129
ENSMUSG00000031723	TXNL4B	Txnl4b	Txnl4b	NZB_TE_ACT_vs_NZB_TE_RES	1.6	0.667	0.0109	0.0281	45	27.8	34.6	34.6	21.8
ENSMUSG00000031765	MT1G	Mt1	Mt1	NZB_TE_ACT_vs_NZB_TE_RES	-1.7	-0.784	0.185	0.292	347	282	196	113	196
ENSMUSG00000032802	SRXN1	Srxn1	Srxn1	NZB_TE_ACT_vs_NZB_TE_RES	2.1	1.09	0.113	0.196	28	18	13.3	13.3	6.7
ENSMUSG00000034108	CCS	Ccs	Ccs	NZB_TE_ACT_vs_NZB_TE_RES	2.4	1.27	0	0	756	363	490	490	203
ENSMUSG00000038393	TXNIP	Txnip	Txnip	NZB_TE_ACT_vs_NZB_TE_RES	-2.3	-1.19	8.82e-05	0.000404	3190	1200	2050	899	2050
ENSMUSG00000038991	TXNDC5	Txndc5	Txndc5	NZB_TE_ACT_vs_NZB_TE_RES	-1.3	-0.38	0.14	0.234	154	71.5	77.2	59.8	77.2
ENSMUSG00000054733	MSRA	Msra	Msra	NZB_TE_ACT_vs_NZB_TE_RES	-1.1	-0.136	0.424	0.55	128	95.9	102	91	102
ENSMUSG00000057130	TXNL4A	Txnl4a	Txnl4a	NZB_TE_ACT_vs_NZB_TE_RES	1.5	0.561	0.00816	0.0219	142	78.2	95.7	95.7	65.9
ENSMUSG00000058407	TXNDC9	Txndc9	Txndc9	NZB_TE_ACT_vs_NZB_TE_RES	1.5	0.59	1.24e-06	8.4e-06	223	160	189	189	129
ENSMUSG00000063856	GPX1	Gpx1	Gpx1	NZB_TE_ACT_vs_NZB_TE_RES	-1	-0.0368	0.802	0.867	2380	2040	1830	1780	1830
ENSMUSG00000075704	TXNRD2	Txnrd2	Txnrd2	NZB_TE_ACT_vs_NZB_TE_RES	-1	-0.0663	0.765	0.842	120	90.7	79.8	75.5	79.8
ENSMUSG00000075706	GPX4	Gpx4	Gpx4	NZB_TE_ACT_vs_NZB_TE_RES	1.1	0.144	0.383	0.511	626	462	447	447	412
